# Supplementary material for: Causal association of blood cell traits with inflammatory bowel diseases: a Mendelian randomization study
Source: Front Nutr. 2024 May 7;11:1256832. doi: 10.3389/fnut.2024.1256832 (PMC11106477; doi:10.3389/fnut.2024.1256832)
Supplement: Supplementary file 1 [file Table_1.XLSX]

## Sheet: Supplementary Tables
SUPPLEMENTARY TABLES
Supplementary Table 1. Characteristics and statistics of studies included based on the Blood Cell consortium for blood cell traits.
Supplementary Table 2. Characteristics and statistics of studies included based on the IIBDGC.
Supplementary Table 3. Characteristics of genetic instruments for blood cell traits in CD and UC with 910 SNPs.
Supplementary Table 4. Association phenotypes of 910 SNPs.
Supplementary Table 5. Characteristics of genetic instruments for blood cell traits in CD with 894 SNPs.
Supplementary Table 6. Characteristics of genetic instruments for blood cell traits in UC with 889 SNPs.
Supplementary Table 7. The R2&F of SNPs in CD in univariable Mendelian randomization analyses.
Supplementary Table 8. The R2&F of SNPs in UC in univariable Mendelian randomization analyses.
Supplementary Table 9. The R2&F of blood cell traits in CD in univariable Mendelian randomization analyses.
Supplementary Table 10. The R2&F of blood cell traits in UC in univariable Mendelian randomization analyses.
Supplementary Table 11. The power of blood cell traits in CD in univariable Mendelian randomization analyses.
Supplementary Table 12. The power of blood cell traits in UC in univariable Mendelian randomization analyses.
Supplementary Table 13. Associations between blood cell traits and CD from univariable Mendelian randomization analyses.
Supplementary Table 14. Associations between blood cell traits and UC from univariable Mendelian randomization analyses.
Supplementary Table 15. Association between genetically instrumented blood cell traits and CD using the 894 selected SNPs.
Supplementary Table 16. Association between genetically instrumented blood cell traits and UC using the 889 selected SNPs.
Supplementary Table 17. Pleiotropy in CD.
Supplementary Table 18. Pleiotropy in UC.
Supplementary Table 19. Heterogeneity in CD.
Supplementary Table 20. Heterogeneity in UC.
Supplementary Table 21. Model diagnostics for MR-BMA analysis using q statistic for the instruments based on the best individual models with PP > 0.02 in CD.
Supplementary Table 22. Model diagnostics for MR-BMA analysis using q statistic for the instruments based on the best individual models with PP > 0.02 in UC.
Supplementary Table 23. Model diagnostics for MR-BMA analysis using Cd for the instruments based on the best individual models with PP > 0.02 in CD.
Supplementary Table 24. Model diagnostics for MR-BMA analysis using Cd for the instruments based on the best individual models with PP > 0.02 in UC.
Supplementary Table 25. Ranking of risk factors according to their MIP in CD.
Supplementary Table 26. Ranking of the best ten individual models according to their PP in CD.
Supplementary Table 27. Ranking of risk factors according to their MIP in UC.
Supplementary Table 28. Ranking of the best ten individual models according to their PP in UC.
Supplementary Table 29. Demographic and clinical characteristics of the study population.

## Sheet: ST1
Supplementary Table 1. Characteristics and statistics of studies included based on the Blood Cell consortium for blood cell traits.
Abbreviation	Trait Name	Unit	Description	Consortium or cohort study
PLT	Platelet count	109/L	Number of platelets per unit volume of blood	Airwave, BioMe™ (EUR), CaPS, CHS (EUR), Estonia_chip, Estonia_WGS, FHS, FINCAVAS, GERA (EUR), GERA (EUR in AFR chip), GERA (EUR in LAT chip), INTERVAL, MESA (EUR), MHIphase1, MHIphase2, MVP, RS-I, RS-II, RS-III, SHIP, SHIP-Trend, UKBB_EUR, WHI, YFS
MPV	Mean platelet volume	fL	Average volume of platelets	Airwave, BioMe™ (EUR), CaPS, Estonia_chip, Estonia_WGS, FHS, INTERVAL, , MHIphase1, MHIphase2, MVP, RS-I, RS-II, RS-III, SHIP, SHIP-Trend, UKBB_EUR, WHI
RBC	Red blood cell count	1012/L	Number of red blood cells per unit volume of blood	Airwave, BioMe™ (EUR), CaPS, Estonia_chip, Estonia_WGS, FHS, FINCAVAS, GERA (EUR), GERA (EUR in AFR chip), GERA (EUR in LAT chip), INTERVAL, MESA (EUR), MHIphase1, MHIphase2, MVP, RS-I, RS-II, RS-III, SHIP, SHIP-Trend, UKBB_EUR, WHI, YFS
MCV	Mean corpuscular volume	fL	Average volume of red blood cells	Airwave, BioMe™ (EUR), CaPS, Estonia_chip, Estonia_WGS, FHS, FINCAVAS, GERA (EUR), GERA (EUR in AFR chip), GERA (EUR in LAT chip), INTERVAL, MESA (EUR), MHIphase1, MHIphase2, MVP, RS-I, RS-II, RS-III, SHIP, SHIP-Trend, UKBB_EUR, WHI, YFS
HCT	Hematocrit	%	Proportion of blood made up of red blood cells	Airwave, BioMe™ (EUR), CaPS, CHS (EUR), Estonia_chip, Estonia_WGS, FHS, FINCAVAS, GERA (EUR), GERA (EUR in AFR chip), GERA (EUR in LAT chip), INTERVAL, MESA (EUR), MHIphase1, MHIphase2, MVP, RS-I, RS-II, RS-III, SHIP, SHIP-Trend, UKBB_EUR, WHI, YFS
MCH	Mean corpuscular hemoglobin	pg	Average mass of hemoglobin per red blood cell	Airwave, BioMe™ (EUR), CaPS, Estonia_chip, Estonia_WGS, FHS, FINCAVAS, INTERVAL, MESA (EUR), MHIphase1, MHIphase2, MVP, RS-I, RS-II, RS-III, SHIP, SHIP-Trend, UKBB_EUR, WHI, YFS
MCHC	Mean corpuscular hemoglobin concentration	g/dL	Concentration of hemoglobin in a given volume of packed red blood cells	Airwave, BioMe™ (EUR), CaPS, CHS (EUR), Estonia_chip, Estonia_WGS, FHS, FINCAVAS, INTERVAL, MESA (EUR), MHIphase1, MHIphase2, MVP, RS-I, RS-II, RS-III, SHIP, SHIP-Trend, UKBB_EUR, WHI, YFS
HGB	Hemoglobin concentration	g/dL	Concentration of hemoglobin in a given volume of blood	Airwave, BioMe™ (EUR), CaPS, CHS (EUR), Estonia_chip, Estonia_WGS, FHS, FINCAVAS, GERA (EUR), GERA (EUR in AFR chip), GERA (EUR in LAT chip), Health2006, Health2008, Health2010, INTERVAL, MESA (EUR), MHIphase1, MHIphase2, MVP, RS-I, RS-II, RS-III, SHIP, SHIP-Trend, UKBB_EUR, WHI, YFS
RDW	Red cell distribution width	%	Range of variation of red blood cell volume	Airwave, BioMe™ (EUR), CaPS, FHS, GERA (EUR), GERA (EUR in AFR chip), GERA (EUR in LAT chip), INTERVAL, , MHIphase1, MHIphase2, MVP, RS-I, RS-II, RS-III, SHIP, SHIP-Trend, UKBB_EUR, WHI
WBC	White blood cell count	109/L	Aggregate number of white blood cells per unit volume of blood	Airwave, BioMe™ (EUR), CaPS, CHS (EUR), Estonia_chip, Estonia_WGS, FHS, FINCAVAS, GERA (EUR), GERA (EUR in AFR chip), GERA (EUR in LAT chip), INTERVAL, MESA (EUR), MHIphase1, MHIphase2, MVP, RS-I, RS-II, RS-III, SHIP, SHIP-Trend, UKBB_EUR, WHI, YFS
MONO	Monocyte count (percentage of white cells that are monocytes × WBC)	109/L	Relative monocyte count = percentage of white cells that are monocytes × WBC	Airwave, BioMe™ (EUR), CaPS, Estonia_chip, Estonia_WGS, FHS, FINCAVAS, GERA (EUR), GERA (EUR in AFR chip), GERA (EUR in LAT chip), INTERVAL, MESA (EUR), MHIphase1, MHIphase2, MVP, RS-I, RS-II, RS-III, SHIP-Trend, UKBB_EUR, WHI
NEU	Neutrophil count (percentage of white cells that are neutrophils × WBC)	109/L	Relative neutrophil count = percentage of white cells that are neutrophils × WBC	Airwave, BioMe™ (EUR), CaPS, Estonia_chip, Estonia_WGS, FHS, FINCAVAS, GERA (EUR), GERA (EUR in AFR chip), GERA (EUR in LAT chip), INTERVAL, MESA (EUR), MHIphase1, MHIphase2, MVP, SHIP-Trend, UKBB_EUR, WHI
EOS	Eosinophil count (percentage of white cells that are eosinophils × WBC)	109/L	Relative eosinophil count = percentage of white cells that are eosinophils × WBC	Airwave, BioMe™ (EUR), CaPS, Estonia_chip, Estonia_WGS, FHS, FINCAVAS, INTERVAL, MESA (EUR), MHIphase1, MHIphase2, MVP, SHIP-Trend, UKBB_EUR, WHI
BASO	Basophil count (percentage of white cells that are basophils × WBC)	109/L	Relative basophil count = percentage of white cells that are basophils × WBC	Airwave, BioMe™ (EUR), CaPS, Estonia_chip, Estonia_WGS, FHS, FINCAVAS, INTERVAL, MESA (EUR), MHIphase1, MHIphase2, MVP, SHIP-Trend, UKBB_EUR, WHI
LYM	Lymphocyte count (percentage of white cells that are lymphocytes × WBC)	109/L	Relative lymphocyte count = percentage of white cells that are lymphocytes × WBC	Airwave, BioMe™ (EUR), CaPS, Estonia_chip, Estonia_WGS, FHS, FINCAVAS, GERA (EUR), GERA (EUR in AFR chip), GERA (EUR in LAT chip), INTERVAL, MESA (EUR), MHIphase1, MHIphase2, MVP, RS-I, RS-II, RS-III, SHIP-Trend, UKBB_EUR, WHI

## Sheet: ST2
Supplementary Table 2. Characteristics and statistics of studies included based on the IIBDGC.
Outcome	Consortium or cohort study	GWAS array	Sample size
CD	BEL1, BEL2, CEDARS, CHOP, GERMAN, NIDDK, WTCCC	ILMN317, ILMN550, AFFX500	5956 (case)/14927 (control)
UC	CEDARS, CHOP, GERMANY, NIDDK1, NIDDK2, NORWEGIAN, SWEDISH, WTCCC	ILMN317, ILMN550, AFFX6	6968 (case)/20464 (control)

## Sheet: ST3
Supplementary Table 3. Characteristics of genetic instruments for blood cell traits in CD and UC with 910 SNPs.
snps	effect_allele	other_allele	eaf	bx_RBC	bxse_RBC	bxp_RBC	bx_HGB	bxse_HGB	bxp_HGB	bx_HCT	bxse_HCT	bxp_HCT	bx_MCH	bxse_MCH	bxp_MCH	bx_MCV	bxse_MCV	bxp_MCV	bx_MCHC	bxse_MCHC	bxp_MCHC	bx_RDW	bxse_RDW	bxp_RDW	bx_WBC	bxse_WBC	bxp_WBC	bx_NEU	bxse_NEU	bxp_NEU	bx_LYM	bxse_LYM	bxp_LYM	bx_MON	bxse_MON	bxp_MON	bx_BAS	bxse_BAS	bxp_BAS	bx_EOS	bxse_EOS	bxp_EOS	bx_PLT	bxse_PLT	bxp_PLT	bx_MPV	bxse_MPV	bxp_MPV	by_CD
rs1175550	G	A	0.231994	0.026561	0.002318	2.35e-30	0.030902	0.002316	1.41e-40	0.01221	0.00232	1.44e-07	0.001972	0.002311	0.393377	-0.025817	0.002279	1e-29	0.056743	0.002405	5.25e-123	-0.039114	0.002368	3.22e-61	0.006962	0.002313	0.002624	0.007402	0.002403	0.002073	-0.0005	0.002363	0.832371	0.001668	0.002336	0.47514	0.000825	0.002467	0.73801	0.003727	0.002385	0.118097	0.008086	0.002301	0.000445	-0.007898	0.002292	0.000574	0.0188974
rs11121012	G	A	0.643118	0.006697	0.001932	0.000531	0.006271	0.001927	0.001146	0.004913	0.00193	0.010923	-0.001877	0.002014	0.351397	-0.003891	0.001897	0.040301	0.005098	0.002096	0.01503	0.00345	0.001968	0.079553	0.005808	0.001924	0.002552	0.005045	0.00201	0.012105	0.004785	0.001978	0.015586	0.004955	0.001958	0.011412	-0.003004	0.00215	0.162315	0.000294	0.002079	0.887621	0.02164	0.001913	1.22e-29	-0.029845	0.001998	2.14e-50	0.00170145
rs11121246	G	T	0.502376	0.000752	0.001843	0.683177	-0.003482	0.00184	0.058361	-0.002771	0.001842	0.132475	-0.007626	0.001914	6.85e-05	-0.005446	0.00181	0.002634	-0.005023	0.001992	0.011727	0.005818	0.001877	0.001949	0.02144	0.001836	1.85e-31	0.023668	0.001917	5.71e-35	0.005027	0.001887	0.007738	0.005098	0.001868	0.006354	0.012743	0.002043	4.59e-10	0.00387	0.001976	0.050188	0.023005	0.001825	2.19e-36	0.010576	0.001899	2.6e-08	0.00609856
rs11121529	G	C	0.115421	0.016675	0.002906	9.83e-09	0.019618	0.002898	1.34e-11	0.022212	0.002901	1.99e-14	0.004995	0.003006	0.096613	0.006493	0.002854	0.02292	-0.004181	0.003127	0.181174	0.0004	0.002959	0.892346	0.012028	0.002889	3.17e-05	0.004018	0.00302	0.183361	0.017303	0.002972	6e-09	0.031251	0.002949	3.29e-26	0.006048	0.003208	0.059369	0.008976	0.003103	0.00383	-0.0389	0.002881	1.72e-41	0.08247	0.002987	9.71e-168	-0.0077995
rs12119893	A	G	0.140777	0.018208	0.002828	1.24e-10	0.019946	0.002822	1.65e-12	0.022376	0.002825	2.45e-15	0.002943	0.002931	0.315392	0.00385	0.002777	0.165519	-0.004865	0.003049	0.11059	-0.000602	0.002877	0.83432	0.010159	0.002813	0.000307	0.003724	0.002939	0.205104	0.011906	0.002893	3.91e-05	0.0261	0.002871	1.03e-19	0.003877	0.003127	0.21495	0.009639	0.003025	0.001447	-0.031972	0.002805	4.54e-30	0.062504	0.002909	2.51e-102	0.0469027
rs2007471	T	C	0.366421	0.021238	0.002009	4.33e-26	0.021546	0.002007	7.65e-27	0.022727	0.00201	1.3e-29	-0.003342	0.002003	0.095192	-0.002561	0.001974	0.194522	-0.003191	0.002087	0.126196	0.00437	0.002051	0.033179	0.005773	0.002004	0.003986	0.004124	0.002075	0.046837	0.005262	0.002041	0.009949	0.005107	0.002018	0.011387	0.002669	0.002131	0.210381	6.6e-05	0.00206	0.974348	-0.000487	0.001995	0.807277	-0.004266	0.001986	0.031737	-0.0626949
rs58416206	A	C	0.392471	0.006396	0.001884	0.000693	0.001963	0.00188	0.296513	0.005508	0.001882	0.003439	-0.006687	0.001965	0.000672	-0.002387	0.00185	0.197106	-0.010106	0.002046	7.95e-07	0.005554	0.001919	0.003813	0.00497	0.001874	0.008023	0.000865	0.001961	0.659019	0.010869	0.001931	1.85e-08	0.002055	0.001916	0.283555	0.003215	0.002098	0.125413	0.002238	0.002029	0.269949	0.014214	0.001866	2.68e-14	0.002671	0.00195	0.170713	0.0267004
rs2811972	C	T	0.550228	0.016436	0.00185	6.91e-19	-0.004244	0.001844	0.021378	-0.002095	0.001849	0.25735	-0.031026	0.001928	3.12e-58	-0.032372	0.001817	5.58e-71	-0.005378	0.002007	0.00738	-0.024957	0.001882	4.2e-40	-0.017293	0.001844	7.31e-21	-0.005259	0.001104	1.93e-06	-0.008302	0.001897	1.22e-05	-0.00357	0.001874	0.05682	-0.010372	0.002057	4.68e-07	-0.017622	0.001989	8.49e-19	-0.00234	0.001833	0.201634	0.001885	0.001912	0.324048	0.0309026
rs586178	C	G	0.54538	0.00765	0.001874	4.53e-05	-0.005027	0.001868	0.007126	-0.008974	0.001873	1.69e-06	-0.018967	0.001949	2.31e-22	-0.027834	0.00184	1.24e-51	0.012129	0.00203	2.37e-09	0.047846	0.001906	4.61e-139	0.004206	0.001868	0.024372	0.002228	0.001138	0.050311	-0.002976	0.001922	0.121458	0.003077	0.001898	0.105063	0.000125	0.002081	0.952173	0.000447	0.002011	0.824061	-0.019869	0.001856	1e-26	0.001113	0.00193	0.564231	-0.033805
rs79847479	A	C	0.069291	0.005132	0.00363	0.157431	-0.001429	0.003611	0.692326	0.00023	0.003621	0.949247	-0.010196	0.003797	0.007259	-0.005931	0.003564	0.096043	-0.008695	0.003949	0.027687	0.014923	0.003699	5.55e-05	-4.4e-05	0.003613	0.990175	-0.000451	0.002115	0.831094	-0.002103	0.003729	0.572695	-0.0049	0.003682	0.183247	0.000374	0.004053	0.926423	-0.00403	0.003921	0.30402	-0.030955	0.003594	7.56e-18	0.068197	0.003775	6.76e-73	-0.0631954
rs3762297	T	C	0.183364	0.003976	0.00243	0.101728	0.001247	0.002426	0.607414	0.001935	0.00243	0.425862	-0.006627	0.002483	0.00762	-0.004614	0.002386	0.053186	-0.002407	0.002585	0.351844	0.001399	0.002479	0.572595	0.024844	0.002423	1.23e-24	0.023896	0.002522	2.83e-21	0.009736	0.002482	8.84e-05	0.013982	0.002458	1.31e-08	0.006997	0.00265	0.008283	0.01245	0.002561	1.19e-06	-0.003671	0.002409	0.127618	0.004417	0.002465	0.073128	-0.0163022
rs4653102	C	T	0.546422	-0.013288	0.001845	6.19e-13	-0.01161	0.001842	3e-10	-0.011067	0.001844	2.01e-09	0.004645	0.001923	0.015744	0.00522	0.001812	0.003975	-0.002469	0.002002	0.217353	0.006122	0.001878	0.001123	-0.002374	0.001839	0.19674	0.002732	0.00192	0.154748	-0.005439	0.001889	0.004009	-0.004154	0.001873	0.026575	-0.000637	0.002052	0.756466	-0.016332	0.001985	1.99e-16	0.0079	0.001827	1.55e-05	0.000854	0.001907	0.654316	0.0285024
rs3917932	G	C	0.577605	0.002227	0.001872	0.234279	0.000167	0.001869	0.928569	-0.000957	0.001871	0.608979	-0.002697	0.001949	0.166461	-0.005657	0.001838	0.002095	0.004516	0.002029	0.026081	-0.000698	0.001904	0.713929	-0.044849	0.001866	1.22e-127	-0.05153	0.001947	3e-154	-0.006033	0.001917	0.001653	-0.010484	0.001899	3.48e-08	-0.012023	0.002081	7.76e-09	0.001018	0.002011	0.612641	-0.001911	0.001853	0.302399	-0.005377	0.001932	0.005413	-0.0336959
rs1004870	T	C	0.588321	-0.000361	0.00187	0.846801	0.002009	0.001867	0.281885	0.004352	0.001869	0.019902	0.003467	0.001951	0.075595	0.006603	0.001837	0.000326	-0.004992	0.002031	0.013993	0.004541	0.001904	0.017105	0.008313	0.001864	8.29e-06	0.002816	0.001946	0.147899	0.006918	0.001916	0.000307	0.013563	0.001895	8.62e-13	0.000606	0.002083	0.771155	0.026184	0.002014	1.27e-38	-0.0029	0.001852	0.117488	-0.003497	0.001935	0.070719	0.0227004
rs10890232	T	C	0.22808	-0.005436	0.002233	0.014948	-0.004333	0.002229	0.051904	0.00355	0.002232	0.111695	0.000986	0.002301	0.668214	0.014107	0.002193	1.3e-10	-0.025361	0.002394	3.5e-26	0.033488	0.002277	6.41e-49	0.009506	0.002225	1.96e-05	0.010005	0.002322	1.66e-05	0.000926	0.002284	0.685115	0.008854	0.00226	9e-05	0.006206	0.002456	0.011534	0.003917	0.002376	0.099175	-0.003629	0.002213	0.101068	0.008268	0.002284	0.000296	0.0189984
rs12037805	C	T	0.320535	0.01124	0.002006	2.17e-08	-0.002938	0.002002	0.142168	-0.001271	0.002004	0.526069	-0.020411	0.002083	1.23e-22	-0.020149	0.00197	1.62e-24	-0.004015	0.002168	0.064083	0.002101	0.002044	0.303968	0.004361	0.001998	0.029105	-0.000338	0.002087	0.871182	0.007023	0.002054	0.000632	0.007338	0.002032	0.000307	-0.000903	0.002224	0.684717	0.005467	0.002151	0.01104	0.002567	0.001986	0.196098	0.000604	0.002066	0.7702	0.0222047
rs55642258	A	G	0.235504	0.016231	0.002171	8.05e-14	0.017788	0.002167	2.36e-16	0.016025	0.002169	1.54e-13	-0.002363	0.00226	0.295914	-0.003431	0.002132	0.107515	0.003235	0.002353	0.169155	0.003033	0.00221	0.169945	-0.007934	0.002163	0.000246	-0.005355	0.002257	0.017686	-0.007309	0.002222	0.00101	-0.001672	0.002199	0.447077	-0.006517	0.00241	0.006861	-0.003911	0.002331	0.093295	-0.037405	0.00215	9.92e-68	0.021502	0.002243	9.65e-22	-0.0319035
rs11211480	G	A	0.54818	-0.014319	0.001855	1.24e-14	0.006278	0.001852	0.000705	0.008056	0.001854	1.41e-05	0.03155	0.001934	8.46e-60	0.038265	0.001821	6.39e-98	-0.004784	0.002013	0.017514	0.015588	0.001887	1.51e-16	-0.00436	0.001849	0.018369	-0.002792	0.001925	0.146969	-0.006664	0.001895	0.00044	0.004228	0.001875	0.024164	-0.004541	0.002058	0.027398	-0.005196	0.00199	0.009061	-0.008475	0.001837	4.01e-06	0.014523	0.001917	3.71e-14	0.0204987
rs35311109	A	T	0.34343	0.014656	0.001976	1.25e-13	0.011484	0.001972	5.94e-09	0.011347	0.001978	9.88e-09	-0.004905	0.002045	0.016515	-0.007268	0.001944	0.000187	0.001776	0.00213	0.404228	-0.004184	0.002013	0.037691	0.001019	0.001972	0.605331	0.004772	0.002057	0.020383	-0.008757	0.002026	1.56e-05	0.00538	0.002003	0.007242	-0.005185	0.002182	0.017496	-0.004703	0.00211	0.02582	-1.8e-05	0.00196	0.992861	-0.00022	0.002025	0.913521	0.0371994
rs12718421	G	A	0.642012	0.016145	0.001984	4.22e-16	0.017885	0.002015	7.44e-19	0.021474	0.002018	2.11e-26	-0.000273	0.00208	0.895434	0.0047	0.001952	0.016048	-0.010438	0.002178	1.68e-06	0.003373	0.002012	0.093691	0.009183	0.002012	5.1e-06	0.005261	0.002051	0.010333	0.008177	0.002028	5.58e-05	0.018051	0.002004	2.24e-19	0.005312	0.002205	0.016025	9.5e-05	0.002124	0.964268	0.00664	0.001997	0.000888	-0.006797	0.002048	0.00091	-0.0168964
rs213483	T	G	0.366921	0.006165	0.001901	0.001189	0.000935	0.001898	0.622185	0.000605	0.001904	0.750638	-0.008696	0.001988	1.24e-05	-0.009447	0.001872	4.57e-07	0.000394	0.00207	0.848931	-0.007227	0.001941	0.000198	0.005156	0.001899	0.006641	0.006683	0.001983	0.000755	-0.001765	0.001953	0.366171	0.006327	0.001931	0.001059	-0.005881	0.002121	0.005582	0.000876	0.002052	0.669405	0.01326	0.001887	2.18e-12	-0.003341	0.001972	0.090296	-0.0198048
rs7537229	A	G	0.896272	-0.007562	0.003032	0.012653	-0.005584	0.003028	0.065127	-0.007368	0.003037	0.015281	0.004977	0.003174	0.11685	0.002376	0.002985	0.425942	0.004882	0.003307	0.139828	-0.002194	0.003088	0.477423	0.027415	0.003029	1.51e-19	0.042337	0.003152	4.39e-41	-0.021815	0.003104	2.17e-12	0.005692	0.00307	0.063748	-0.000388	0.003377	0.908531	0.005926	0.003264	0.069465	0.016169	0.00301	7.99e-08	-0.005904	0.003142	0.060307	0.0418998
rs7516441	A	G	0.125549	-0.003248	0.002873	0.258313	-0.002571	0.00287	0.370365	-0.002656	0.002878	0.35601	0.003049	0.002999	0.309294	0.003961	0.002826	0.161021	-0.000751	0.003122	0.809982	0.003509	0.002926	0.23037	-0.000873	0.003	0.771084	-0.001375	0.00299	0.645548	-0.004282	0.002943	0.145666	0.021961	0.003025	4.07e-13	-0.003872	0.003196	0.225754	0.002015	0.00309	0.514234	-0.008511	0.002853	0.00286	-0.000791	0.002969	0.789926	0.0639039
rs1933295	G	A	0.776936	-0.003712	0.002215	0.093841	0.00046	0.002211	0.835284	-0.000421	0.002218	0.849511	0.006525	0.002312	0.004789	0.005812	0.002179	0.007662	0.003311	0.002408	0.169122	0.002578	0.00226	0.254071	-0.015546	0.002311	1.81e-11	-0.009775	0.002308	2.31e-05	-0.013819	0.002272	1.22e-09	-0.02438	0.002335	1.74e-25	-0.007407	0.002467	0.002691	-0.004495	0.002385	0.05953	-0.013837	0.002198	3.17e-10	-0.003004	0.002293	0.190137	-0.042197
rs646179	G	A	0.605507	0.015736	0.001907	1.64e-16	0.001793	0.001903	0.346108	0.003482	0.001909	0.068168	-0.022175	0.001987	7.07e-29	-0.022284	0.001875	1.56e-32	-0.005346	0.00207	0.009813	0.006062	0.001945	0.001839	-0.001951	0.001987	0.326175	-0.003091	0.001987	0.119721	-0.002773	0.001956	0.156154	0.001354	0.002008	0.500365	0.000939	0.002122	0.658136	0.004075	0.002051	0.046939	0.010201	0.001892	7.15e-08	-0.010749	0.001972	5.1e-08	0.062301
rs10889574	A	G	0.356471	-0.005305	0.001915	0.005611	0.008758	0.00191	4.58e-06	0.005161	0.001916	0.007071	0.021957	0.002	5.37e-28	0.019052	0.001883	5.06e-24	0.012096	0.002082	6.4e-09	-0.006012	0.001954	0.002098	-0.043688	0.001998	6.64e-106	-0.042731	0.001996	1.23e-101	-0.018673	0.001964	2.11e-21	-0.01272	0.002021	3.17e-10	-0.006018	0.002135	0.004832	-0.008609	0.002065	3.08e-05	-0.012681	0.001899	2.53e-11	-0.011099	0.001985	2.3e-08	0.0305001
rs2755253	T	C	0.708872	-0.001791	0.00202	0.375133	-0.002962	0.002015	0.141668	-0.002248	0.002021	0.2661	-0.001267	0.002105	0.547236	-0.001197	0.001987	0.546804	-0.000924	0.002191	0.673454	0.004861	0.00206	0.018344	-0.016207	0.002105	1.42e-14	-0.002978	0.002105	0.157052	-0.030903	0.002072	2.87e-50	-0.016846	0.002128	2.54e-15	-0.006094	0.002248	0.006721	0.006921	0.002174	0.001459	-0.000957	0.002004	0.632883	-0.001112	0.002089	0.594441	0.0889994
rs41313381	A	C	0.030319	0.008618	0.005271	0.102043	0.009459	0.0053	0.074308	-0.005387	0.005299	0.309305	-0.005866	0.005486	0.284977	-0.025533	0.005187	8.71e-07	0.034884	0.005723	1.12e-09	-0.043932	0.005365	2.78e-16	0.048456	0.005508	1.47e-18	0.058668	0.005486	1.16e-26	-0.01494	0.005397	0.005649	0.043019	0.005345	8.85e-16	0.014563	0.005846	0.01276	0.050131	0.005645	7.05e-19	0.029907	0.00524	1.18e-08	-0.034653	0.005421	1.68e-10	0.0471984
rs10874004	G	A	0.362362	-0.007307	0.002167	0.000752	-0.011297	0.002204	3.03e-07	-0.014716	0.002203	2.49e-11	-0.004812	0.002155	0.025561	-0.009693	0.002128	5.32e-06	0.009527	0.002258	2.48e-05	-0.006304	0.002199	0.00416	-0.000956	0.002196	0.663492	0.004559	0.002222	0.040224	-0.014585	0.002195	3.12e-11	0.000182	0.002168	0.933182	-4.7e-05	0.002285	0.983443	0.011006	0.002201	5.83e-07	0.00823	0.002181	0.000163	-0.013773	0.00212	8.45e-11	0.0236986
rs6684992	T	A	0.119994	-0.006144	0.002842	0.030646	-0.003095	0.002823	0.273001	-0.001932	0.002831	0.494916	0.004404	0.002956	0.136323	0.006401	0.002783	0.021474	-0.003096	0.003077	0.314322	0.003418	0.002888	0.236514	-0.003388	0.002825	0.230506	-0.003663	0.002949	0.214094	-0.00748	0.002903	0.009989	-0.00409	0.002873	0.154438	-0.021973	0.003155	3.42e-12	0.037659	0.003052	6.06e-35	0.001463	0.002806	0.602257	-1.3e-05	0.002936	0.996556	-0.0412955
rs496954	A	T	0.428997	0.004996	0.00186	0.007257	0.002955	0.001861	0.112265	0.002768	0.001858	0.136286	-0.005239	0.00194	0.006945	-0.004614	0.001826	0.011552	-0.00217	0.002019	0.28256	0.005388	0.001894	0.004453	0.005666	0.001854	0.002248	0.003698	0.001935	0.055996	0.003876	0.001905	0.041932	0.001313	0.001886	0.486322	-0.001928	0.00207	0.351645	0.003299	0.002002	0.099402	0.002093	0.001841	0.255711	0.019046	0.001925	4.67e-23	0.00269636
rs76337287	T	A	0.197901	0.002114	0.002419	0.382163	0.004474	0.002462	0.069187	0.007922	0.002453	0.001249	0.001618	0.002528	0.522112	0.008272	0.002372	0.000492	-0.012417	0.002648	2.78e-06	0.018529	0.002445	3.62e-14	0.009782	0.002447	6.46e-05	0.010786	0.002492	1.52e-05	-0.010123	0.002464	4.03e-05	0.055024	0.002437	8.82e-113	-0.003282	0.00268	0.220785	0.003283	0.002581	0.203378	0.009875	0.002426	4.74e-05	-0.007526	0.002487	0.002491	0.0208049
rs4477285	A	G	0.42126	-0.004808	0.001872	0.010234	-0.001879	0.001872	0.315641	-0.002075	0.00187	0.266971	0.004507	0.001952	0.020988	0.004887	0.001838	0.007855	0.000284	0.002032	0.888986	-0.002125	0.001906	0.264861	0.001197	0.001865	0.521113	-0.001663	0.001948	0.393314	0.006226	0.001918	0.001177	0.002262	0.001898	0.23328	-0.002412	0.002084	0.246955	-0.002439	0.002015	0.226058	0.018284	0.001852	5.74e-23	-0.008105	0.001936	2.87e-05	-0.0418955
rs6696259	C	G	0.408918	-0.001026	0.001868	0.582842	-0.002135	0.001868	0.252971	-0.00188	0.001869	0.314596	-0.001203	0.00195	0.537204	-0.001189	0.001836	0.517296	-0.000705	0.002029	0.72824	-0.003836	0.001904	0.043985	0.018055	0.001864	3.74e-22	0.005492	0.001946	0.004785	0.033947	0.001916	3.27e-70	0.008284	0.001896	1.26e-05	0.005163	0.002081	0.013113	0.005491	0.002012	0.006368	-0.007647	0.001852	3.7e-05	-0.003181	0.001934	0.100067	0.0317021
rs547364	G	C	0.463346	0.000835	0.001844	0.650852	0.00146	0.001844	0.428572	0.00034	0.001845	0.853675	0.000634	0.001926	0.74209	-0.000841	0.001813	0.642832	0.003267	0.002004	0.103017	-0.000664	0.00188	0.723969	0.016368	0.00184	6.25e-19	0.019614	0.001922	1.98e-24	0.003839	0.001892	0.042398	-0.00032	0.001871	0.864339	0.008041	0.002055	9.18e-05	-0.000244	0.001987	0.902053	0.002724	0.001828	0.13621	-0.005496	0.001909	0.004012	-0.0199987
rs10857859	C	G	0.331926	-6.8e-05	0.001978	0.972382	0.00013	0.001958	0.946856	0.001574	0.00196	0.422034	-0.00045	0.00204	0.825249	0.000799	0.001925	0.678082	-0.000799	0.002125	0.706946	0.010549	0.001997	1.3e-07	-0.002152	0.001954	0.270655	0.002719	0.002039	0.18239	-0.009424	0.00201	2.8e-06	0.000919	0.001986	0.643541	-0.004662	0.002177	0.032285	-0.005739	0.002105	0.006417	-0.013571	0.001943	3e-12	0.030785	0.002025	3.66e-52	0.0784044
rs2999157	A	G	0.523524	-0.001825	0.00186	0.326588	0.000177	0.001842	0.92351	0.00083	0.001843	0.65255	0.000426	0.001917	0.823924	0.002678	0.001812	0.139369	-0.001581	0.001996	0.428156	0.003804	0.001879	0.042951	-0.009289	0.001838	4.39e-07	-0.007669	0.001918	6.47e-05	-0.007708	0.001891	4.64e-05	-0.009617	0.001868	2.7e-07	-0.006586	0.002045	0.001286	-0.001074	0.001978	0.586985	-0.030511	0.001827	1.51e-62	0.023831	0.001901	5.31e-36	-0.0289037
rs3767809	C	T	0.225138	0.020602	0.002223	1.99e-20	0.001224	0.002197	0.577336	0.004755	0.002198	0.030553	-0.032463	0.0023	3.38e-45	-0.029594	0.002163	1.4e-42	-0.01277	0.002393	9.71e-08	0.007018	0.002243	0.001759	0.006619	0.002191	0.002532	0.001006	0.002292	0.660637	0.010427	0.00226	4e-06	0.022289	0.002232	1.86e-23	-0.009454	0.002453	0.000117	0.006922	0.002373	0.00355	0.035794	0.002177	1.11e-60	-0.042019	0.00228	8.07e-76	0.025205
rs2793925	A	T	0.684511	0.000211	0.002202	0.92357	-0.002389	0.00224	0.286126	-0.001099	0.002239	0.623404	-0.003118	0.00219	0.154467	-0.001672	0.002162	0.43926	-0.003424	0.002294	0.135451	0.005085	0.002234	0.022859	-0.000913	0.002231	0.682389	-0.002076	0.002258	0.357824	-0.001088	0.00223	0.625826	-0.004161	0.002203	0.058873	0.004187	0.002322	0.071378	0.016722	0.002236	7.93e-14	0.002933	0.002217	0.185774	-0.001947	0.002155	0.36613	0.109097
rs10910836	A	G	0.224309	0.000612	0.002208	0.781552	-0.00302	0.002202	0.170291	-0.001757	0.002209	0.426343	-0.005103	0.00229	0.025891	-0.003722	0.002174	0.086915	-0.002018	0.002384	0.397294	0.000994	0.002248	0.658406	0.00174	0.002201	0.429361	0.003083	0.002296	0.179398	-0.000319	0.002261	0.887909	-0.000773	0.002242	0.730303	-0.005644	0.002444	0.020934	-0.001637	0.002362	0.488369	0.014137	0.002189	1.09e-10	-0.012729	0.002271	2.14e-08	-0.0202027
rs1086605	T	A	0.154215	0.026282	0.00254	4.65e-25	0.025848	0.002535	2.21e-24	0.028565	0.002542	2.86e-29	-0.004654	0.002643	0.078326	-0.001602	0.002502	0.522015	-0.006093	0.002752	0.02688	0.004749	0.002588	0.066551	0.001124	0.002532	0.657011	0.00048	0.002643	0.855875	0.001388	0.002603	0.593968	0.006319	0.002582	0.014402	0.003662	0.002821	0.194213	4.7e-05	0.002728	0.986372	-0.002522	0.002517	0.316356	0.005295	0.002622	0.043438	0.023801
rs4970966	T	G	0.222137	-0.004267	0.002225	0.05514	-0.005127	0.002229	0.021472	-0.003502	0.002226	0.115682	-0.004001	0.00232	0.084656	-0.000765	0.002188	0.726639	-0.001064	0.002416	0.659718	0.001344	0.002266	0.553191	-0.02121	0.002219	1.26e-21	-0.000699	0.002312	0.762405	-0.02818	0.002275	3.36e-35	-0.072638	0.002252	3.29e-228	-0.023785	0.00247	6.47e-22	-0.041153	0.002388	1.71e-66	-0.013069	0.002206	3.24e-09	0.014688	0.002301	1.78e-10	0.00720399
rs12041331	A	G	0.090459	0.008094	0.003348	0.015635	0.009951	0.00335	0.002979	0.009171	0.003348	0.006174	0.001758	0.00345	0.610496	0.001	0.003291	0.761329	-0.000642	0.003596	0.858202	5.9e-05	0.00341	0.9861	0.001214	0.003336	0.71597	0.001104	0.003471	0.750494	-0.003675	0.003416	0.28187	0.000581	0.003379	0.863391	-0.009374	0.00367	0.01065	0.002908	0.003549	0.412496	0.037808	0.003311	3.65e-30	-0.081681	0.00341	1.05e-126	0.0199007
rs2852635	A	G	0.266026	-0.020222	0.002146	4.76e-21	-0.016337	0.002149	3.02e-14	0.005174	0.002148	0.016014	0.006855	0.002247	0.002293	0.043378	0.00211	7.98e-94	-0.073767	0.002353	1.06e-215	0.047627	0.00219	7.9e-105	0.014982	0.002137	2.48e-12	0.002681	0.002239	0.231162	0.030249	0.002202	6.61e-43	0.016039	0.002178	1.86e-13	0.007699	0.002408	0.001397	0.009951	0.002323	1.87e-05	-0.001284	0.002122	0.545025	0.017236	0.002222	9.1e-15	-0.025995
rs2022003	T	A	0.279877	-0.020386	0.002047	2.45e-23	-0.016847	0.00205	2.2e-16	0.004105	0.002047	0.044968	0.006016	0.002138	0.004907	0.04164	0.002013	5.01e-95	-0.070178	0.002226	4.39e-218	0.045021	0.002086	3.21e-103	0.014653	0.002039	7.01e-13	0.002508	0.002128	0.238572	0.028686	0.002095	1.21e-42	0.016809	0.002073	5.41e-16	0.007171	0.002276	0.001635	0.009839	0.002202	7.99e-06	-0.00109	0.002029	0.591058	0.016479	0.002121	8.22e-15	-0.025502
rs2789422	A	G	0.417255	0.006089	0.001913	0.001468	0.003335	0.001914	0.08148	0.005016	0.001915	0.008811	-0.004291	0.00195	0.027747	-0.002161	0.001881	0.250559	-0.005048	0.00203	0.012916	0.000697	0.001952	0.720895	0.009534	0.001908	5.94e-07	0.009917	0.001988	6.19e-07	0.001255	0.001956	0.520962	0.01156	0.001934	2.33e-09	0.009105	0.002081	1.22e-05	0.003345	0.002012	0.096328	-0.005307	0.001899	0.005201	0.030073	0.001933	1.64e-54	0.0071047
rs3557	G	T	0.089611	-0.015957	0.003253	9.51e-07	-0.005346	0.003259	0.100926	-0.007735	0.003254	0.017467	0.017309	0.003392	3.41e-07	0.017206	0.003194	7.33e-08	0.005498	0.003533	0.119594	-0.014098	0.003304	2.01e-05	-0.025623	0.003241	2.77e-15	-0.028012	0.003373	1.05e-16	-0.005454	0.003321	0.100581	0.011934	0.003286	0.000283	-0.012749	0.003606	0.00041	-0.023696	0.003487	1.12e-11	0.024652	0.003218	1.94e-14	-0.05031	0.003351	6.71e-51	-0.0459003
rs4442348	G	A	0.494328	-0.012399	0.00185	2.11e-11	-0.011238	0.00185	1.29e-09	-0.012047	0.001848	7.37e-11	0.002928	0.001924	0.127998	0.001639	0.001816	0.366772	0.002532	0.002003	0.206034	0.00129	0.001884	0.493461	0.005582	0.001841	0.002439	0.004814	0.001924	0.012376	0.003865	0.001895	0.041342	0.005555	0.001874	0.003038	0.001359	0.002053	0.507943	0.001897	0.001985	0.339305	0.006	0.001832	0.001058	-0.002738	0.001908	0.15129	-0.00720399
rs2275558	A	G	0.212868	0.014258	0.002509	1.36e-08	0.010888	0.002513	1.49e-05	0.010909	0.002511	1.41e-05	-0.006118	0.002598	0.018526	-0.007816	0.002464	0.001521	-0.000562	0.002703	0.835249	0.001605	0.002557	0.530074	0.008902	0.002502	0.000376	0.004632	0.00261	0.075997	0.010579	0.002571	3.93e-05	0.010423	0.002544	4.21e-05	0.003788	0.002773	0.1719	0.005407	0.002682	0.043849	-0.010618	0.002489	2.02e-05	0.023874	0.002582	2.43e-20	-0.00950503
rs4657609	A	G	0.199764	0.002247	0.002309	0.330402	0.000515	0.00231	0.823524	-0.000672	0.002308	0.771029	-0.001784	0.002405	0.458117	-0.005661	0.002267	0.012544	0.00595	0.002503	0.01748	-0.002196	0.002349	0.349909	-0.019265	0.002299	5.52e-17	-0.021945	0.002401	6.74e-20	-0.005138	0.002364	0.029765	-0.005376	0.002338	0.021495	-0.007785	0.002566	0.002422	0.000368	0.002481	0.882066	-0.008803	0.002286	0.000119	-0.001508	0.002383	0.526744	-0.0110003
rs185690892	A	G	0.044298	0.017698	0.004636	0.000136	0.003965	0.004718	0.40069	-0.001954	0.004704	0.677894	-0.01873	0.004837	0.000109	-0.032386	0.004549	1.13e-12	0.013152	0.005065	0.009438	0.054153	0.004689	8.11e-31	0.004489	0.004684	0.337914	0.00659	0.004778	0.167777	0.000583	0.004724	0.9017	-0.001448	0.004668	0.756454	-0.000704	0.005129	0.890789	-0.007796	0.004939	0.114453	-0.007383	0.00465	0.11235	0.002525	0.004753	0.595274	-0.062301
rs4987353	A	G	0.310025	-0.00459	0.001989	0.021037	-0.003467	0.00199	0.081521	-0.002751	0.001988	0.166234	0.002806	0.002075	0.176194	0.004285	0.001953	0.028259	-0.001267	0.002159	0.557326	-0.003536	0.002025	0.08073	-0.009667	0.00198	1.06e-06	-0.009152	0.002069	9.88e-06	-0.004899	0.002037	0.016218	-0.021886	0.002015	1.93e-27	0.008497	0.002214	0.000125	0.013105	0.002141	9.49e-10	0.005408	0.001969	0.006048	-0.005586	0.002057	0.006643	-0.016597
rs2038479	A	C	0.805353	-0.000765	0.002323	0.741838	-0.005154	0.002326	0.026707	-0.003935	0.002327	0.090825	-0.00447	0.002425	0.065228	-0.003272	0.002287	0.152407	-0.004117	0.002524	0.102833	-0.004848	0.002372	0.040986	0.004433	0.002322	0.056259	0.002446	0.002423	0.312739	0.006152	0.002386	0.009941	0.007141	0.00236	0.002485	0.005034	0.002588	0.051718	0.004657	0.002502	0.062745	-0.063269	0.002302	3.02e-166	0.128428	0.002399	0	0.0244975
rs2067079	T	C	0.224258	-0.017933	0.002201	3.94e-16	-0.014894	0.002202	1.39e-11	-0.015104	0.002203	7.37e-12	0.008638	0.002305	0.000181	0.009719	0.002167	7.42e-06	-0.000527	0.002399	0.826185	0.001764	0.002246	0.432237	-0.008811	0.002198	6.18e-05	-0.00979	0.002295	2.02e-05	-0.001449	0.002261	0.521576	0.002191	0.002236	0.327164	-0.004057	0.002459	0.098914	-0.00719	0.002377	0.002503	-0.007539	0.002184	0.00056	-0.000995	0.002287	0.663635	0.012304
rs3795503	T	C	0.314515	-0.002681	0.002016	0.183634	0.000242	0.002013	0.904365	-0.001478	0.002015	0.463236	0.004542	0.002071	0.028282	0.001645	0.001981	0.406292	0.004592	0.002156	0.033238	-0.000563	0.002054	0.784073	-0.015409	0.00201	1.83e-14	-0.010377	0.002089	6.93e-07	-0.01099	0.002056	9.22e-08	-0.01889	0.002034	1.68e-20	-0.00599	0.002204	0.006601	-0.011791	0.002131	3.23e-08	-0.013143	0.001999	5.03e-11	0.003217	0.002053	0.117167	0.00760104
rs2489279	G	C	0.333449	0.007957	0.00195	4.54e-05	0.003242	0.001947	0.095828	0.00478	0.001949	0.014192	-0.00789	0.002033	0.000105	-0.006412	0.001915	0.000818	-0.00441	0.002116	0.037194	0.000636	0.001986	0.748898	0.014346	0.001944	1.65e-13	0.009525	0.002029	2.71e-06	0.017602	0.001997	1.28e-18	0.003468	0.001976	0.07927	0.00382	0.002169	0.078263	0.004842	0.002098	0.02101	0.001709	0.001932	0.376321	-0.003314	0.002016	0.100254	-0.00850374
rs41272536	G	A	0.045827	-0.005275	0.004735	0.26525	-0.001541	0.004745	0.745342	0.000624	0.00475	0.895491	0.009062	0.004718	0.054773	0.011359	0.004652	0.01464	-0.004155	0.00492	0.398367	0.000158	0.00483	0.973843	-0.034443	0.004735	3.65e-13	-0.03588	0.004892	2.33e-13	-0.007858	0.004817	0.102878	0.004607	0.004762	0.333301	-0.007767	0.00503	0.122517	-0.027706	0.004854	1.18e-08	-0.006648	0.004713	0.158381	0.008498	0.004674	0.069047	-0.00299551
rs11590380	C	T	0.679708	0.00092	0.002067	0.656296	-0.000131	0.002064	0.949326	0.001064	0.002067	0.606635	-0.001826	0.002062	0.37582	-0.000244	0.002032	0.904354	-0.002782	0.002147	0.194887	0.002721	0.002114	0.197903	0.007918	0.002061	0.000123	0.009268	0.002142	1.53e-05	-0.006907	0.002107	0.001049	0.024736	0.002083	1.69e-32	0.011451	0.0022	1.98e-07	0.006308	0.002128	0.003042	-0.000221	0.002051	0.914128	0.004292	0.002045	0.035822	-0.0320993
rs61491840	G	C	0.029804	-0.096471	0.005452	5.11e-70	-0.015019	0.005439	0.005774	-0.024654	0.005441	5.96e-06	0.133646	0.005698	1.43e-121	0.135408	0.00535	2.83e-141	0.030796	0.005932	2.13e-07	0.010208	0.005554	0.066053	-0.053967	0.005427	2.85e-23	-0.033105	0.005683	5.86e-09	-0.057499	0.005593	9.2e-25	-0.026728	0.005531	1.37e-06	-0.022788	0.006093	0.000185	-0.024335	0.005894	3.69e-05	0.020899	0.005398	0.000109	0.044652	0.00567	3.57e-15	0.0108992
rs7412308	A	G	0.029779	-0.096511	0.005439	2.19e-70	-0.015201	0.005427	0.005108	-0.024696	0.005428	5.46e-06	0.133468	0.005695	2.06e-121	0.135288	0.005337	1.12e-141	0.030736	0.005928	2.21e-07	0.010333	0.00554	0.062177	-0.054372	0.005414	1.05e-23	-0.033434	0.005671	3.83e-09	-0.057451	0.005581	8.01e-25	-0.026973	0.005519	1.04e-06	-0.022677	0.006089	0.000197	-0.024381	0.005891	3.53e-05	0.021087	0.005385	9.09e-05	0.044657	0.005666	3.4e-15	-0.00749804
rs2821388	G	A	0.26735	0.013536	0.002075	7.11e-11	0.014734	0.002076	1.34e-12	0.015934	0.002078	1.81e-14	-0.002124	0.002171	0.327993	-0.000271	0.002043	0.894381	-0.003054	0.002259	0.176414	0.004606	0.002119	0.02971	0.001522	0.002074	0.463214	-0.000164	0.002166	0.939694	0.006853	0.002132	0.001313	-0.004921	0.002113	0.019897	-0.001759	0.002317	0.447692	-0.007976	0.002241	0.000375	-0.002264	0.002135	0.288793	0.003416	0.002155	0.112937	-0.0473987
rs2808519	T	G	0.737874	-0.003413	0.00209	0.102524	0.00303	0.002092	0.147511	0.002552	0.002093	0.22277	0.010668	0.002183	1.04e-06	0.008537	0.002057	3.37e-05	0.003256	0.002272	0.151822	-0.000448	0.002133	0.833458	0.013399	0.00209	1.48e-10	0.016109	0.002179	1.5e-13	0.002819	0.002145	0.188856	0.007039	0.002126	0.000936	-0.00782	0.002329	0.00079	-0.012867	0.002252	1.13e-08	0.000339	0.002148	0.87441	-0.002347	0.002165	0.278135	-0.0677008
rs896319	T	G	0.911325	-0.012629	0.003241	9.84e-05	0.010498	0.003242	0.001211	0.002634	0.003245	0.416961	0.039019	0.003372	6.36e-31	0.029009	0.003191	1.03e-19	0.02245	0.003509	1.63e-10	-0.032959	0.00331	2.52e-23	0.019941	0.003239	7.69e-10	0.024692	0.003384	3.08e-13	0.003617	0.003328	0.277155	0.020228	0.003298	8.81e-10	-0.022946	0.003603	1.97e-10	0.00306	0.003485	0.380037	0.044934	0.003334	2.35e-41	-0.090519	0.00336	8.07e-160	-0.0182964
rs4844390	G	A	0.220594	0.000764	0.002215	0.730183	0.002504	0.002218	0.258913	-0.001969	0.00222	0.375032	-0.00126	0.002307	0.585045	-0.004712	0.00218	0.030691	0.010682	0.002403	8.88e-06	-0.006467	0.002261	0.004243	-0.026549	0.002216	4.97e-33	-0.023797	0.002309	7.11e-25	-0.012276	0.002273	6.76e-08	-0.018014	0.002252	1.31e-15	-0.005364	0.002463	0.029452	-0.005734	0.002381	0.016058	-0.011341	0.002273	6.2e-07	-0.006429	0.002288	0.004975	-0.0173978
rs17015169	T	C	0.228825	0.017878	0.002199	4.44e-16	0.005107	0.0022	0.020297	0.005436	0.002201	0.013559	-0.02119	0.002292	2.53e-20	-0.021709	0.002164	1.18e-23	-0.003124	0.002386	0.19046	-0.003031	0.002245	0.176925	-0.009296	0.002198	2.37e-05	-0.010288	0.002294	7.4e-06	-0.000525	0.002257	0.816177	0.004558	0.002236	0.041538	-0.007767	0.002449	0.001522	-0.007627	0.002367	0.00128	-0.009294	0.002257	3.87e-05	-0.004333	0.002276	0.056973	0.00149888
rs56381832	T	C	0.140714	-0.010002	0.002653	0.000165	-0.0005	0.00265	0.850424	0.005064	0.002652	0.05621	0.016094	0.00276	5.68e-09	0.02644	0.002605	3.6e-24	-0.016798	0.002874	5.19e-09	0.012581	0.002699	3.19e-06	0.002111	0.002645	0.424749	-0.002634	0.002757	0.339345	0.012828	0.002714	2.32e-06	-0.001457	0.002685	0.587402	-0.003823	0.002942	0.193717	-0.003254	0.002845	0.252736	0.008588	0.002628	0.001086	0.001911	0.002734	0.484714	-0.0208049
rs1086893	C	T	0.341183	-0.009358	0.001945	1.52e-06	-0.007315	0.001941	0.000166	-0.00501	0.001943	0.009954	0.006114	0.002027	0.002569	0.010046	0.001909	1.46e-07	-0.006759	0.002111	0.001371	0.008559	0.001978	1.53e-05	0.001431	0.001938	0.460195	-0.003483	0.002022	0.08504	0.004294	0.00199	0.031007	0.02167	0.00197	4.02e-28	0.029865	0.002162	2.41e-43	0.000786	0.002091	0.707148	0.002387	0.001926	0.215223	-0.000777	0.00201	0.698868	-0.0141001
rs3767844	G	A	0.28658	0.034093	0.002055	9.22e-62	0.034623	0.002051	7.28e-64	0.038226	0.002054	2.78e-77	-0.003009	0.002138	0.159419	0.000449	0.002017	0.823892	-0.010022	0.002228	6.91e-06	0.006082	0.002089	0.003617	0.007354	0.002047	0.000331	0.007766	0.002132	0.000272	0.000445	0.002099	0.832118	0.003813	0.002077	0.066395	-0.000593	0.002276	0.794606	0.000191	0.002201	0.930818	-0.008259	0.002035	4.99e-05	0.001193	0.002121	0.573695	0.0460963
rs1466	T	C	0.149201	0.025141	0.002576	1.77e-22	0.027015	0.002573	9.32e-26	0.028732	0.002575	6.99e-29	0.000141	0.002682	0.958144	0.002128	0.00253	0.400238	-0.005902	0.002792	0.034564	0.008677	0.002623	0.000946	0.002025	0.002567	0.430215	0.002637	0.002679	0.324949	0.002064	0.002637	0.433916	-8.3e-05	0.00261	0.974547	-0.002619	0.002861	0.359985	-0.00476	0.002767	0.085371	-0.003197	0.002551	0.21015	0.003202	0.00266	0.228609	0.00669752
rs1414517	G	C	0.18914	-0.005033	0.002363	0.03324	-0.000714	0.002356	0.761764	-0.002418	0.002358	0.305151	0.008443	0.002471	0.000638	0.007004	0.00232	0.00255	0.004545	0.00257	0.077055	-0.001981	0.002406	0.410297	-0.006821	0.002351	0.003732	0.000207	0.002461	0.933003	-0.009851	0.002422	4.81e-05	-0.013012	0.002397	5.81e-08	-0.008119	0.002638	0.002092	-0.024977	0.002552	1.36e-22	-0.009446	0.002337	5.36e-05	0.007904	0.002452	0.001273	0.0428031
rs113292043	T	C	0.065548	0.00154	0.003733	0.679919	-0.004887	0.003745	0.191882	-0.004534	0.003748	0.226364	-0.009428	0.003874	0.01497	-0.010773	0.003666	0.003306	-0.003523	0.004039	0.383086	0.005751	0.003795	0.129668	0.000111	0.003736	0.976371	0.004634	0.003873	0.231471	-0.00322	0.003818	0.399023	-0.024784	0.003776	5.45e-11	0.003224	0.004127	0.434759	-0.001754	0.003986	0.660027	0.00043	0.003714	0.907807	0.002833	0.003837	0.460239	0.0854986
rs35571080	C	T	0.212469	0.012331	0.002252	4.48e-08	0.003686	0.002247	0.100867	0.005727	0.002249	0.010912	-0.016145	0.002346	6.19e-12	-0.014277	0.002211	1.11e-10	-0.007215	0.002442	0.00314	0.015876	0.002292	4.47e-12	0.024903	0.002243	1.32e-28	0.024539	0.002344	1.29e-25	0.011451	0.002307	7.08e-07	0.003058	0.002283	0.180395	-0.003849	0.002505	0.124374	0.005254	0.002423	0.030129	0.000443	0.002229	0.842617	-0.006666	0.002328	0.004209	0.0536962
rs150477134	T	A	0.009572	0.047339	0.009599	8.31e-07	0.003872	0.009623	0.687399	0.01127	0.009636	0.242173	-0.070543	0.009848	8.19e-13	-0.065334	0.009425	4.31e-12	-0.017649	0.010271	0.085743	0.050667	0.009769	2.19e-07	0.060132	0.009608	4.01e-10	0.065432	0.009952	5.04e-11	0.006116	0.009804	0.53273	0.029249	0.009693	0.002559	0.032658	0.010501	0.001879	0.006507	0.010147	0.521395	-0.004481	0.009546	0.638814	0.003444	0.009749	0.72391	0.0513038
rs3795445	C	A	0.509178	0.004876	0.001963	0.013016	0.001047	0.001954	0.592252	0.001266	0.001956	0.517404	-0.005153	0.002062	0.012473	-0.005873	0.001927	0.002319	-0.00062	0.002142	0.772118	0.000689	0.001999	0.730297	-0.017333	0.001951	6.93e-19	-0.023599	0.002046	9.66e-31	0.004574	0.002013	0.023095	0.005484	0.001993	0.005937	-0.000322	0.002201	0.883713	-0.00012	0.002131	0.95501	0.002266	0.001939	0.242667	-0.007357	0.00205	0.000334	0.00399798
rs10127775	T	A	0.605252	-0.007696	0.001971	9.57e-05	-0.014966	0.001967	2.92e-14	-0.009745	0.00197	7.7e-07	-0.008629	0.001966	1.15e-05	-0.001961	0.001938	0.311425	-0.016058	0.002047	4.51e-15	0.031388	0.002014	9.91e-55	-0.001468	0.001964	0.454892	-0.001776	0.002037	0.383233	-0.000871	0.002004	0.66379	-0.003795	0.001981	0.05535	0.000793	0.002092	0.704603	0.002421	0.002023	0.231392	0.026822	0.001954	7.98e-43	-0.014668	0.001949	5.46e-14	0.0403013
rs2281719	T	C	0.61195	-0.008493	0.001894	7.4e-06	-0.015426	0.001886	2.97e-16	-0.010656	0.001892	1.82e-08	-0.008253	0.001975	2.97e-05	-0.001916	0.001859	0.302541	-0.015979	0.002057	8.27e-15	0.03058	0.001926	9.94e-57	-0.002613	0.00189	0.166935	-0.002814	0.001965	0.152048	-0.00133	0.001935	0.491993	-0.004585	0.001914	0.016616	0.000374	0.002102	0.858788	0.001855	0.002033	0.361406	0.02516	0.001875	5.02e-41	-0.014603	0.001959	9.42e-14	0.0418998
rs6659854	A	C	0.617741	-0.006836	0.001896	0.000315	-0.005626	0.001888	0.002887	0.000198	0.001894	0.916882	0.003156	0.001977	0.11043	0.012849	0.001862	5.34e-12	-0.016069	0.002057	6e-15	0.013275	0.001931	6.41e-12	-0.005311	0.001892	0.005025	-0.001686	0.001973	0.392788	-0.008746	0.001943	6.82e-06	-0.000701	0.001921	0.715178	-0.002615	0.00211	0.215064	-0.003557	0.00204	0.081187	-0.004217	0.001877	0.024682	-0.005584	0.001961	0.004424	0.00400198
rs73101498	T	C	0.057742	-0.022482	0.003974	1.58e-08	-0.023443	0.003959	3.27e-09	-0.026416	0.003971	3e-11	0.003944	0.004148	0.341709	-0.00068	0.003901	0.861522	0.010624	0.004319	0.013919	-0.009445	0.004045	0.019567	0.001488	0.003969	0.707787	0.003132	0.004139	0.449276	-0.000893	0.004074	0.826428	0.005737	0.004028	0.154393	-0.002463	0.004435	0.578642	-0.001807	0.004287	0.673391	0.00548	0.003934	0.163589	-0.008649	0.004115	0.035582	0.1222
rs4626924	T	C	0.551399	0.001144	0.001888	0.544713	0.003507	0.001881	0.062351	0.00267	0.001887	0.157083	0.003011	0.001948	0.122115	0.001439	0.001854	0.437838	0.004032	0.002028	0.046798	-0.00173	0.001924	0.368429	0.016752	0.001885	6.62e-19	0.019408	0.001963	4.99e-23	0.008374	0.001932	1.48e-05	-0.018347	0.00191	8.2e-22	0.003881	0.002079	0.061976	-0.002609	0.00201	0.194355	0.001137	0.00187	0.543339	-0.003111	0.001931	0.107262	0.0613961
rs1886654	C	T	0.89222	0.00821	0.002965	0.005638	0.001161	0.002952	0.694131	0.000993	0.002962	0.737415	-0.012607	0.003091	4.58e-05	-0.013371	0.002911	4.43e-06	-0.001495	0.003218	0.642236	0.008183	0.003016	0.006685	-0.057486	0.002959	5.08e-84	-0.058459	0.003081	3.08e-80	-0.021959	0.003035	4.86e-13	-0.079767	0.003001	1.34e-155	0.078916	0.003295	1.13e-126	0.002711	0.003187	0.394948	0.010304	0.002936	0.000451	-0.004596	0.003064	0.133619	-0.0358014
rs12033187	T	C	0.42466	0.007318	0.00187	9.18e-05	0.006329	0.001862	0.000682	0.004595	0.001868	0.013918	-0.001323	0.001943	0.495984	-0.00441	0.001836	0.016331	0.00409	0.002023	0.043179	-0.002625	0.001904	0.167919	-0.001671	0.001866	0.370577	-0.004625	0.001945	0.017436	0.002408	0.001915	0.208654	-0.000821	0.001894	0.664768	-0.000493	0.002074	0.812018	0.004392	0.002006	0.02857	0.005292	0.001852	0.004273	-0.014483	0.001927	5.92e-14	0.00390238
rs59643483	A	G	0.185955	-0.003389	0.002385	0.155372	-0.003755	0.002384	0.115194	-0.001327	0.002389	0.578605	0.003125	0.00248	0.207616	0.00567	0.002346	0.015683	-0.004991	0.002583	0.053378	0.001962	0.002432	0.419857	0.005602	0.002383	0.018743	0.001494	0.002482	0.547138	0.009146	0.002444	0.000184	0.007795	0.002418	0.001271	0.006291	0.002643	0.017344	-0.000141	0.002556	0.95585	0.016468	0.002368	3.66e-12	0.001624	0.002458	0.508886	-0.0246001
rs61165644	G	A	0.141444	-0.011046	0.002671	3.58e-05	-0.005458	0.002669	0.040878	-0.007698	0.002676	0.004032	0.00904	0.002789	0.001197	0.006406	0.002627	0.014774	0.005151	0.002905	0.076217	-0.003002	0.002729	0.271299	-0.01443	0.002669	6.55e-08	-0.010477	0.002787	0.000172	-0.005664	0.002744	0.039039	-0.026402	0.002716	2.59e-22	-0.012815	0.00298	1.73e-05	-0.00343	0.002881	0.233805	-1.6e-05	0.002652	0.9951	-0.006071	0.00277	0.028445	0.00530404
rs56043070	A	G	0.0712	0.01891	0.003569	1.2e-07	0.009055	0.003567	0.011159	0.002775	0.003576	0.437767	-0.017151	0.003728	4.27e-06	-0.029422	0.003511	5.58e-17	0.02031	0.003882	1.71e-07	-0.004879	0.003638	0.179861	-0.016156	0.003566	5.97e-06	-0.005223	0.003717	0.159887	-0.028782	0.00366	3.91e-15	-0.022694	0.003621	3.8e-10	-0.026025	0.003975	6.04e-11	0.008054	0.003843	0.036105	-0.134892	0.00356	4.95999999997895e-314	0.118053	0.003718	3.59e-221	0.0873971
rs12071510	T	G	0.638392	0.009111	0.001929	2.35e-06	0.004445	0.001931	0.02138	0.003665	0.001937	0.058439	-0.007486	0.002018	0.000209	-0.010865	0.001896	1.04e-08	0.003433	0.002106	0.102954	-0.004349	0.001961	0.026575	-0.006642	0.001932	0.000589	-0.001243	0.002003	0.535029	-0.009937	0.001975	4.98e-07	-0.012195	0.001954	4.46e-10	-0.005799	0.00215	0.007017	-0.001035	0.002074	0.617597	-0.018427	0.001918	7.75e-22	0.007302	0.001995	0.000254	0.0141001
rs6721663	A	G	0.158618	0.000356	0.002535	0.888202	-0.002121	0.00253	0.401868	-0.002086	0.002538	0.41105	-0.002012	0.002638	0.445677	-0.003934	0.002498	0.115207	0.00081	0.002748	0.768146	0.004636	0.002592	0.07371	-0.009138	0.002533	0.000312	0.002009	0.002645	0.447606	-0.026133	0.0026	9.83e-24	-0.003072	0.00257	0.231938	-0.00926	0.002815	0.001008	-0.006166	0.002716	0.023224	-0.003781	0.00252	0.133593	0.004058	0.002626	0.122235	0.0372958
rs6730558	T	C	0.379977	0.019046	0.001898	1.17e-23	0.004186	0.001894	0.027134	-0.000141	0.001901	0.940843	-0.02498	0.001983	2.42e-36	-0.034992	0.00187	4.69e-78	0.017653	0.002065	1.33e-17	-0.061613	0.001939	1.47e-221	-0.00825	0.001898	1.4e-05	-0.003433	0.001982	0.083195	-0.013436	0.001948	5.55e-12	-0.009651	0.001925	5.47e-07	-0.007517	0.002116	0.000385	-0.00985	0.002042	1.43e-06	-0.001194	0.001887	0.527087	-0.01037	0.001974	1.52e-07	0.0332026
rs17366643	C	T	0.537963	-0.008303	0.001845	6.93e-06	-0.005381	0.001846	0.003577	-0.002989	0.001848	0.10581	0.005459	0.001929	0.004666	0.010739	0.001817	3.54e-09	-0.010112	0.002009	4.93e-07	0.00793	0.001883	2.57e-05	0.007113	0.001841	0.000113	0.002374	0.001921	0.216442	0.014557	0.001889	1.35e-14	0.002189	0.001868	0.241273	0.004188	0.002053	0.041341	0.00414	0.001981	0.036633	0.006516	0.001835	0.000387	0.004191	0.001919	0.029036	0.0386992
rs4669879	C	A	0.452027	0.010922	0.001851	3.73e-09	0.012366	0.001851	2.45e-11	0.014959	0.001853	7.12e-16	0.000464	0.001935	0.810675	0.003694	0.001823	0.042724	-0.007491	0.002016	0.000204	0.004641	0.001889	0.014049	0.017721	0.001846	8.56e-22	0.01197	0.001927	5.35e-10	0.014359	0.001895	3.65e-14	0.019672	0.001874	9.57e-26	0.005871	0.002059	0.004375	0.010501	0.001987	1.29e-07	0.020688	0.00184	2.62e-29	-0.000958	0.001925	0.618673	0.0270013
rs6759839	G	A	0.678276	-0.003805	0.001993	0.056233	0.003739	0.002016	0.063687	0.001458	0.002018	0.470041	0.012335	0.002084	3.35e-09	0.008763	0.001962	8.07e-06	0.007366	0.002173	0.000703	-0.004218	0.002033	0.038014	-0.009739	0.002011	1.3e-06	-0.009689	0.002076	3.1e-06	-0.001604	0.002041	0.431929	-0.008411	0.002018	3.12e-05	-0.009519	0.002221	1.84e-05	-0.001733	0.002142	0.418492	0.008445	0.002005	2.55e-05	-0.034822	0.002076	4.15e-63	0.0267958
rs1042034	T	C	0.792157	-0.002177	0.002279	0.339498	0.004189	0.002295	0.068028	0.002265	0.002306	0.326123	0.009579	0.00238	5.74e-05	0.006919	0.00224	0.002016	0.008946	0.002479	0.00031	-0.023703	0.002324	2.12e-24	-0.004253	0.0023	0.06444	-0.002728	0.00237	0.249694	-0.006327	0.002329	0.006614	0.00375	0.002302	0.10325	-0.000619	0.002535	0.807197	-0.005714	0.002446	0.019515	-0.014367	0.002287	3.44e-10	0.00515	0.00237	0.029779	-0.0325025
rs55982282	A	G	0.135081	0.041997	0.002705	2.58e-54	0.024219	0.002724	6.45e-19	0.02218	0.002741	6.18e-16	-0.030318	0.002821	6.61e-27	-0.038957	0.002658	1.31e-48	0.008211	0.002934	0.005145	-0.017664	0.002752	1.43e-10	0.033627	0.002721	4.88e-35	0.017712	0.002808	2.94e-10	0.061557	0.002764	8.7e-110	-0.009217	0.002732	0.000745	0.005456	0.002996	0.06862	-0.000945	0.002897	0.744201	-0.022744	0.002695	3.39e-17	-0.025571	0.002798	6.72e-20	0.0580991
rs11695281	T	C	0.514007	-0.002531	0.001847	0.170589	0.000202	0.001839	0.912698	-0.00116	0.001847	0.529928	0.004562	0.001927	0.017933	0.002453	0.001815	0.176482	0.005353	0.002007	0.007657	-0.00133	0.001881	0.479667	-0.004639	0.001842	0.011811	-0.001923	0.001919	0.316378	-0.001906	0.001886	0.312301	-0.004037	0.001864	0.030338	-0.001686	0.002051	0.410981	-0.022977	0.00198	4.09e-31	-0.000572	0.001832	0.754778	-0.0003	0.001918	0.875604	-0.0328022
rs633323	T	A	0.697558	0.010816	0.002012	7.86e-08	0.009814	0.002004	9.93e-07	0.009151	0.00201	5.39e-06	-0.002832	0.002094	0.176205	-0.004301	0.001977	0.029639	0.004772	0.002181	0.028674	-0.005833	0.002049	0.00444	0.014666	0.002007	2.87e-13	0.016156	0.002094	1.25e-14	-0.00149	0.00206	0.469333	0.019923	0.002038	1.51e-22	0.005461	0.002234	0.014551	0.011739	0.002156	5.3e-08	0.063704	0.001999	9.57e-223	-0.076501	0.002086	1.98e-294	-0.0247999
rs35286811	G	C	0.126752	-0.000325	0.002771	0.9067	-0.001961	0.002759	0.477397	0.002941	0.002767	0.287801	-0.002821	0.00289	0.329018	0.002638	0.002723	0.332522	-0.013277	0.003009	1.04e-05	0.029868	0.002824	4.2e-26	0.00602	0.002763	0.029353	0.008478	0.002882	0.003281	-0.003937	0.002837	0.165105	0.007303	0.002806	0.009277	0.00829	0.003082	0.007161	0.005238	0.002974	0.078201	0.003586	0.002748	0.191946	0.002148	0.002877	0.45534	-0.0428966
rs12712337	T	C	0.233294	-0.006494	0.002177	0.00287	-0.004639	0.002168	0.032424	-0.004365	0.002174	0.044717	0.002688	0.002269	0.236136	0.003255	0.002139	0.128161	0.000337	0.002362	0.886682	0.001236	0.002219	0.577677	-0.002071	0.002171	0.340275	-0.003328	0.002266	0.14194	-0.000532	0.002229	0.811431	-0.00197	0.002205	0.371668	0.002438	0.002421	0.31402	0.000973	0.002337	0.677185	0.006096	0.002161	0.004795	-0.015184	0.002259	1.84e-11	0.0715017
rs1861435	A	T	0.426736	0.004619	0.001865	0.013288	-0.001355	0.001857	0.465565	-0.002024	0.001862	0.277094	-0.009108	0.001944	2.82e-06	-0.010613	0.001832	7.15e-09	0.000984	0.002024	0.626938	-0.01069	0.001901	1.93e-08	-0.007691	0.00186	3.58e-05	-0.007186	0.001941	0.000216	-0.004896	0.001909	0.010339	-0.004955	0.001889	0.008727	-0.005842	0.002074	0.004878	0.007589	0.002002	0.000151	0.012274	0.00185	3.37e-11	-0.033329	0.001934	1.7e-66	0.0248975
rs10168349	C	G	0.335564	-0.064	0.001949	1.76e-236	-0.072482	0.001947	2.53e-303	-0.075569	0.001946	0	-0.001213	0.002033	0.550823	-0.004674	0.001915	0.014691	0.009379	0.002117	9.58e-06	-0.010392	0.001986	1.72e-07	-0.002914	0.001941	0.133338	-0.004417	0.00203	0.029565	0.002916	0.001994	0.143616	-0.003983	0.001971	0.04328	-0.003598	0.002169	0.097244	0.003758	0.002093	0.072567	0.013	0.001933	1.81e-11	-0.003655	0.002023	0.070821	0.0343048
rs11125102	T	C	0.360815	0.003145	0.001951	0.106849	0.005021	0.001949	0.010019	0.005678	0.001949	0.00358	0.000877	0.002036	0.66661	0.001441	0.001917	0.452132	-0.00191	0.002122	0.367912	0.002128	0.001987	0.28417	0.002376	0.001943	0.221361	0.004059	0.002028	0.04534	-0.003321	0.001992	0.095538	0.001799	0.001969	0.360987	0.004334	0.002168	0.045639	-0.00267	0.002092	0.201846	0.014826	0.001934	1.87e-14	-0.003301	0.002026	0.103261	-0.00820356
rs62135167	C	G	0.530706	-0.005245	0.001847	0.004536	0.002125	0.001846	0.249632	-0.001172	0.001845	0.525539	0.012284	0.001926	1.85e-10	0.007898	0.001816	1.38e-05	0.010546	0.002005	1.47e-07	-0.008641	0.001882	4.47e-06	0.004079	0.00184	0.026675	0.002812	0.001925	0.144053	0.001418	0.001891	0.453377	-0.002876	0.001869	0.123814	-0.000998	0.002055	0.627403	0.001721	0.001984	0.38568	0.005981	0.001833	0.001107	-0.001988	0.001917	0.299843	-0.0102019
rs78694551	G	A	0.268085	0.003287	0.002084	0.114664	0.015248	0.002081	2.42e-13	0.016511	0.002082	2.28e-15	0.017098	0.002166	3.05e-15	0.020553	0.002048	1.16e-23	-0.001401	0.002256	0.534631	0.029479	0.002121	7.34e-44	-0.005949	0.002079	0.004224	0.001097	0.002171	0.613466	-0.014373	0.002133	1.67e-11	-0.010902	0.00211	2.43e-07	-0.004235	0.002312	0.067048	-0.01041	0.002231	3.12e-06	-0.007311	0.00207	0.000415	0.000441	0.002155	0.837892	0.0123965
rs11125553	T	C	0.367238	0.001027	0.001923	0.593104	-0.00021	0.001919	0.91264	0.00144	0.00192	0.453135	-0.002444	0.002005	0.222882	0.000267	0.00189	0.887697	-0.005107	0.002088	0.014463	0.006352	0.001961	0.001202	-0.000629	0.001917	0.742905	-0.004137	0.002003	0.038919	0.00902	0.001968	4.64e-06	0.002809	0.001947	0.149034	0.003501	0.00214	0.101807	-0.000801	0.002065	0.697966	-0.012048	0.001908	2.82e-10	0.022194	0.001996	1.1e-28	0.00149888
rs62144560	A	G	0.139571	0.025406	0.002663	1.53e-21	0.007843	0.002656	0.003154	0.009632	0.002657	0.00029	-0.026766	0.002786	8.02e-22	-0.028319	0.002618	3.06e-27	-0.003972	0.002899	0.170633	0.014605	0.002714	7.57e-08	0.003914	0.002652	0.140035	0.005525	0.002778	0.046711	-0.003107	0.002728	0.254709	0.007248	0.002699	0.007267	-0.006954	0.002974	0.019402	-0.000814	0.00287	0.776635	0.001157	0.002641	0.661436	0.000355	0.002775	0.898255	-0.0183982
rs243063	T	A	0.40178	-0.037999	0.001878	5.09e-91	-0.005085	0.001873	0.006654	-0.007311	0.001875	9.77e-05	0.053179	0.001957	1.61e-162	0.056339	0.001845	1.32e-204	0.00659	0.002037	0.001225	-0.028748	0.001915	6.43e-51	0.004476	0.001871	0.016749	0.007596	0.001955	0.000103	-0.001218	0.002	0.542332	0.002347	0.001903	0.217353	0.010469	0.002089	5.47e-07	0.001894	0.002016	0.34724	0.006145	0.001861	0.000966	-0.003857	0.001948	0.047712	0.00369682
rs1896297	T	C	0.655595	0.020387	0.001962	2.96e-25	0.012071	0.001957	7.14e-10	0.012395	0.001959	2.6e-10	-0.015523	0.002044	3.26e-14	-0.017806	0.001928	2.76e-20	-0.000398	0.002129	0.851753	0.006062	0.001998	0.002426	0.004523	0.001954	0.020675	0.005649	0.002037	0.005557	-0.000951	0.002082	0.64784	0.005305	0.001982	0.007469	-0.003424	0.002176	0.115592	0.004408	0.002099	0.035776	0.00281	0.001945	0.148544	-0.005508	0.002034	0.006789	0.0231011
rs2457660	T	C	0.633269	0.018259	0.001927	2.85e-21	0.012037	0.001923	3.95e-10	0.012033	0.001925	4.2e-10	-0.012921	0.002013	1.42e-10	-0.014454	0.001894	2.4e-14	-1.2e-05	0.002097	0.99528	0.004967	0.001963	0.011404	0.004955	0.001921	0.009895	0.005681	0.002006	0.00464	0.000698	0.002056	0.734375	0.005164	0.001953	0.008213	-0.004045	0.002149	0.059816	0.004072	0.002073	0.049476	0.001555	0.00191	0.415765	-0.004334	0.002004	0.030586	0.0101978
rs4672497	G	C	0.220987	0.022394	0.002234	1.26e-23	0.010346	0.00223	3.56e-06	0.007463	0.002232	0.000833	-0.01835	0.002326	3.16e-15	-0.026339	0.002196	4.06e-33	0.007258	0.002422	0.002741	-0.03393	0.002277	3.67e-50	-0.009099	0.002227	4.44e-05	-0.009545	0.002325	4.07e-05	-0.000392	0.002374	0.868847	-0.010493	0.002261	3.53e-06	-0.006918	0.002482	0.005324	-0.004404	0.002394	0.065875	-0.009452	0.002216	2.02e-05	-0.001722	0.002314	0.456878	-0.0522983
rs34338164	C	A	0.009015	0.009963	0.009765	0.307614	0.015252	0.009753	0.117835	0.00273	0.009769	0.779927	-0.001922	0.010115	0.849253	-0.009863	0.009602	0.304321	0.034342	0.010536	0.001122	-0.063942	0.010037	1.94e-10	-0.076924	0.009754	3.26e-15	-0.024442	0.010209	0.016677	-0.127149	0.010401	2.5e-34	-0.095049	0.009931	1.13e-21	-0.065546	0.010862	1.64e-09	-0.026107	0.010476	0.012723	-0.066572	0.009703	7.11e-12	-0.10701	0.010146	5.62e-26	-0.0485044
rs61758703	G	A	0.993002	0.025972	0.01133	0.021909	0.01511	0.011355	0.183281	0.008187	0.011365	0.471303	-0.009172	0.011674	0.432063	-0.027124	0.011137	0.014897	0.025097	0.012168	0.039174	-0.014992	0.011533	0.193616	-0.042877	0.011347	0.000159	-0.035029	0.011745	0.00287	0.010733	0.011902	0.367154	-0.122737	0.011444	8.34e-27	-0.027901	0.012437	0.024896	-0.063492	0.011982	1.19e-07	-0.029491	0.011299	0.009072	-0.029028	0.011606	0.012402	-0.273502
rs7349311	A	G	0.183025	-0.005228	0.002416	0.030513	-0.009267	0.002404	0.000117	-0.006119	0.002412	0.011193	-0.005498	0.002513	0.028721	-0.002244	0.002371	0.343995	-0.008648	0.002619	0.000967	0.016341	0.002461	3.27e-11	-0.002358	0.002409	0.327584	-0.002499	0.002512	0.31997	-0.002857	0.002469	0.247183	-0.006056	0.002443	0.013194	0.002112	0.002684	0.431329	0.001772	0.002588	0.493603	-0.03023	0.002398	2.08e-36	0.036375	0.002504	9.4e-48	0.103603
rs11695747	A	T	0.055845	0.00924	0.00418	0.027092	0.012797	0.004202	0.002332	0.006544	0.00422	0.120931	2.5e-05	0.004364	0.995351	-0.005939	0.004097	0.1471	0.017975	0.004565	8.32e-05	-0.008504	0.004256	0.045694	-0.035278	0.004209	5.47e-17	-0.033053	0.004348	3.07e-14	-0.020094	0.004266	2.51e-06	-0.011623	0.004222	0.005921	-0.024044	0.004672	2.7e-07	-0.022993	0.004492	3.13e-07	0.008798	0.00418	0.035355	-0.017438	0.004328	5.67e-05	-0.0707981
rs17743415	C	T	0.565557	-0.000631	0.001865	0.734988	0.008673	0.001855	3e-06	0.009678	0.001861	2.02e-07	0.012489	0.001938	1.2e-10	0.01593	0.001831	3.47e-18	-0.003471	0.002018	0.085394	0.004716	0.0019	0.013069	0.004864	0.001858	0.008864	0.000328	0.001939	0.865882	0.010993	0.001906	8.3e-09	0.008443	0.001885	7.64e-06	0.00279	0.002068	0.177255	0.007624	0.001996	0.000135	-0.001107	0.001849	0.549386	0.002125	0.001929	0.27071	-0.00560427
rs6711001	G	C	0.229129	0.010549	0.002198	1.62e-06	0.015238	0.002187	3.32e-12	0.013145	0.002193	2.1e-09	0.007386	0.002285	0.001232	0.002851	0.002157	0.186367	0.004859	0.002379	0.041101	0.001458	0.002238	0.514618	0.000848	0.00219	0.6987	-0.000975	0.002285	0.669684	0.004608	0.002246	0.04023	-0.001133	0.002222	0.610187	0.000614	0.002437	0.800954	-0.004457	0.002352	0.058066	-0.002704	0.002179	0.21451	0.001267	0.002273	0.577379	0.00310481
rs2301984	G	A	0.142356	0.002354	0.00265	0.374546	-0.001366	0.002635	0.604276	-0.001576	0.002643	0.550988	-0.00486	0.00276	0.07827	-0.005468	0.002601	0.035556	-0.002977	0.002873	0.300167	-0.001151	0.002698	0.6696	-0.000104	0.00264	0.968639	-0.004392	0.002755	0.110973	0.00441	0.002709	0.103574	0.009683	0.00268	0.000305	0.00054	0.002944	0.854453	0.00773	0.002841	0.006522	0.02527	0.002626	6.85e-22	-0.011154	0.002747	4.94e-05	0.0475949
rs4599108	T	C	0.488352	-0.0089	0.001932	4.16e-06	-0.0101	0.001962	2.7e-07	-0.011366	0.00196	6.84e-09	0.00044	0.002015	0.827268	-0.001462	0.001898	0.441064	0.003005	0.002112	0.154808	0.002264	0.001957	0.247189	-0.016195	0.001956	1.31e-16	-0.0192	0.001994	6.58e-22	-0.000885	0.001968	0.652755	-0.005411	0.001945	0.005424	-0.001927	0.002137	0.367032	0.001019	0.002054	0.619755	0.013728	0.001943	1.68e-12	-0.015345	0.001991	1.34e-14	-0.0192032
rs6706606	G	A	0.684899	-0.009835	0.00199	7.88e-07	0.004097	0.001986	0.039131	0.004104	0.001988	0.038935	0.022722	0.002076	7.77e-28	0.023595	0.001956	1.86e-33	0.003417	0.002162	0.114083	-0.006851	0.002028	0.000735	-0.00301	0.001984	0.129204	-0.001771	0.002074	0.393194	-0.001266	0.002039	0.534552	-0.000494	0.002017	0.806596	-0.000293	0.002217	0.894959	-0.005711	0.002139	0.00761	-0.004122	0.001974	0.03675	0.004441	0.002067	0.031697	0.0203966
rs2579506	A	G	0.385219	0.000562	0.001896	0.767041	-0.004065	0.001889	0.031403	-0.002857	0.001895	0.131545	-0.006688	0.001973	0.000702	-0.006061	0.001864	0.001151	-0.003614	0.002054	0.078512	0.004242	0.001932	0.028145	0.002232	0.00189	0.237739	-0.001115	0.001974	0.572264	-0.004277	0.001941	0.027579	0.01276	0.001917	2.94e-11	-0.003364	0.002105	0.110043	0.047465	0.002032	1.17e-120	0.001191	0.001881	0.526686	0.007659	0.001963	9.67e-05	-0.0444954
rs13003975	A	C	0.25195	0.002775	0.002124	0.191357	0.001631	0.002115	0.440701	0.002158	0.002121	0.309077	-0.003168	0.002213	0.152386	-0.00103	0.002087	0.621576	-0.003289	0.002306	0.153807	0.00371	0.002163	0.08627	-0.006025	0.002118	0.004462	-0.00522	0.002205	0.017919	-0.004389	0.002168	0.042943	-0.003262	0.002142	0.12784	-0.003519	0.002355	0.135089	-0.010423	0.002272	4.56e-06	-0.008972	0.002108	2.1e-05	0.02321	0.002203	6.52e-26	-0.0202027
rs4953766	C	A	0.411265	-0.013701	0.001918	9.4e-13	-0.008643	0.001919	6.8e-06	-0.00722	0.001919	0.00017	0.008585	0.001996	1.71e-05	0.011952	0.001885	2.36e-10	-0.002612	0.002081	0.209319	0.003188	0.001953	0.102502	0.000583	0.002	0.770462	0.001574	0.00199	0.42898	-0.003084	0.001957	0.114996	0.000869	0.001941	0.65433	0.000642	0.002124	0.762402	0.001269	0.002047	0.535297	0.006006	0.001905	0.001629	-0.001982	0.001983	0.317422	0.0544034
rs76036957	A	G	0.008911	0.029378	0.010016	0.003367	0.002291	0.010016	0.819084	0.002478	0.010022	0.804706	-0.039978	0.01022	9.25e-05	-0.050282	0.009853	3.4e-07	0.008522	0.010649	0.423588	-0.023436	0.010224	0.021916	0.005309	0.01025	0.604508	0.027885	0.010367	0.007165	-0.043835	0.010188	1.71e-05	-0.006571	0.010083	0.514579	-0.020371	0.010857	0.060626	-0.029666	0.010477	0.004647	0.082469	0.009909	9.06e-17	-0.188634	0.010104	1.01e-77	0.201699
rs6734238	G	A	0.402761	0.004478	0.001877	0.017092	-0.011579	0.001875	6.87e-10	-0.006117	0.001875	0.00111	-0.021729	0.001959	1.49e-28	-0.016935	0.001845	4.67e-20	-0.014864	0.002041	3.38e-13	0.015273	0.001911	1.42e-15	0.036475	0.001959	2.59e-77	0.03936	0.00195	1.58e-90	0.009635	0.001917	5.09e-07	0.010584	0.001902	2.71e-08	0.012064	0.002085	7.37e-09	0.006283	0.002012	0.001794	0.016858	0.001863	1.53e-19	-0.006574	0.001949	0.000748	0.0235041
rs4849845	A	G	0.691294	-0.002137	0.002005	0.28641	-0.002315	0.001998	0.246444	-0.002548	0.002	0.20265	-0.000412	0.002085	0.843252	0.000651	0.001969	0.740895	-0.000264	0.002173	0.903413	0.002786	0.002041	0.172118	0.000563	0.001999	0.778365	-0.000204	0.002082	0.922028	0.002644	0.002047	0.196283	-0.006023	0.002023	0.002916	0.000988	0.00222	0.656412	-0.007362	0.002142	0.000594	-0.032896	0.001987	1.73e-61	0.039906	0.002075	2.22e-82	-0.00329542
rs2119151	T	G	0.581484	0.002118	0.001892	0.262959	0.005896	0.001885	0.001771	0.000154	0.001888	0.934941	0.005418	0.001968	0.005921	-0.001721	0.001859	0.354524	0.014155	0.002051	5.29e-12	0.001461	0.001925	0.447952	0.000353	0.001886	0.85142	-0.000515	0.001965	0.79307	0.003802	0.001931	0.048976	-0.003904	0.001908	0.040797	0.001011	0.002095	0.629313	-0.001962	0.002022	0.331735	-0.002835	0.001876	0.130671	0.005012	0.001958	0.010493	-0.000700245
rs11688303	T	C	0.120037	-0.000539	0.002902	0.852506	-0.002511	0.002891	0.385218	-0.001262	0.002894	0.662958	-0.003172	0.002978	0.286723	-0.000451	0.002852	0.874223	-0.002865	0.003101	0.355659	-0.002682	0.002959	0.364738	0.021084	0.002892	3.19e-13	0.015724	0.003007	1.74e-07	0.01644	0.002956	2.74e-08	0.015222	0.00292	1.9e-07	0.004848	0.003167	0.125824	0.006361	0.003057	0.03746	0.00831	0.002877	0.00389	-0.002396	0.002962	0.418502	-0.0869968
rs12473839	T	C	0.379913	-0.015746	0.001915	2.12e-16	-0.011935	0.001904	3.8e-10	-0.010532	0.001905	3.3e-08	0.008615	0.002007	1.8e-05	0.011111	0.001882	3.65e-09	-0.001571	0.002089	0.452202	0.007206	0.001949	0.00022	0.000313	0.001907	0.869516	0.001436	0.001992	0.471014	-0.002951	0.001958	0.131734	-0.008675	0.001935	7.47e-06	-0.003904	0.002137	0.067733	0.007107	0.002063	0.000573	0.001094	0.001897	0.564134	0.002058	0.001999	0.303147	-0.0313049
rs7574456	T	C	0.741001	-0.002088	0.002109	0.321932	-0.000189	0.002103	0.928548	0.000453	0.002104	0.829618	0.002749	0.002192	0.209878	0.003314	0.002072	0.10968	-7.5e-05	0.002285	0.973737	0.000588	0.002143	0.783827	-0.001565	0.002105	0.457256	-0.000255	0.002188	0.907288	0.002167	0.00215	0.313473	-0.040256	0.002125	5.2e-80	0.002047	0.002331	0.37999	0.009927	0.002249	1.03e-05	0.003387	0.002094	0.10572	-0.001902	0.002177	0.382261	-0.0128016
rs1371044	A	G	0.234373	0.021465	0.002185	9.37e-23	0.026924	0.00218	5.4e-35	0.02768	0.002182	7.92e-37	0.004577	0.002276	0.044355	0.005438	0.00215	0.011447	-0.001954	0.002371	0.409818	-0.001888	0.002227	0.396502	0.013324	0.002179	1e-09	0.01054	0.002269	3.45e-06	0.008112	0.002231	0.000278	0.011216	0.002204	3.68e-07	0.0106	0.002422	1.22e-05	0.008614	0.002338	0.000231	-0.003559	0.002167	0.100536	0.005066	0.002266	0.025381	-0.0646985
rs13032786	G	C	0.300155	0.008757	0.002019	1.47e-05	0.008154	0.002015	5.24e-05	0.00866	0.002017	1.77e-05	-0.00396	0.002109	0.060409	-0.001969	0.001987	0.32176	-0.00565	0.002196	0.01011	-0.001067	0.002057	0.604086	0.007242	0.002014	0.000326	0.002921	0.002098	0.163932	0.002264	0.002062	0.272248	0.020299	0.002038	2.49e-23	0.019721	0.002244	1.63e-18	0.014827	0.002166	8e-12	-0.004234	0.002002	0.034463	0.00682	0.002099	0.001162	-0.043002
rs9287979	G	A	0.625765	0.009454	0.001911	7.64e-07	-0.000422	0.001901	0.824485	-0.000351	0.001903	0.853772	-0.016761	0.001988	3.59e-17	-0.01816	0.001873	3.38e-22	-0.001889	0.002071	0.361684	0.002921	0.001941	0.13239	-0.004906	0.001898	0.009761	-0.005035	0.00198	0.010994	-0.002858	0.001946	0.141884	0.002695	0.001923	0.161022	-0.00276	0.002116	0.192208	-0.000208	0.002042	0.91893	-0.003791	0.00189	0.044823	0.000215	0.001978	0.913411	0.0112025
rs10195713	T	C	0.864858	0.005714	0.002756	0.038185	0.007753	0.002744	0.004731	0.006027	0.002746	0.028191	0.002194	0.002872	0.445019	-0.000781	0.002702	0.77249	0.005826	0.002992	0.051557	-0.004742	0.002796	0.089869	-0.008074	0.002738	0.003203	-0.013952	0.002853	1.03e-06	0.001886	0.002806	0.501542	0.00361	0.002772	0.192867	-0.001663	0.003056	0.586373	0.02494	0.002947	2.74e-17	-0.00878	0.002725	0.001282	-0.001046	0.002854	0.714037	0.00689617
rs12052715	G	C	0.722988	-0.013757	0.002054	2.19e-11	-0.005492	0.002054	0.007511	-0.006389	0.002056	0.001892	0.016527	0.002152	1.69e-14	0.016072	0.002024	2.11e-15	0.003296	0.002241	0.141429	0.000797	0.002098	0.704149	-0.023137	0.002052	1.89e-29	-0.027451	0.00214	1.25e-37	0.000816	0.002105	0.698458	0.002426	0.002079	0.243378	-0.008734	0.002291	0.000139	-0.008171	0.002211	0.000221	-0.03698	0.002042	2.82e-73	-0.016621	0.002143	9.14e-15	-0.0135971
rs183034862	T	C	0.023884	0.028034	0.006315	9.14e-06	0.005324	0.006327	0.400075	0.016193	0.006335	0.010608	-0.040192	0.006428	4.16e-10	-0.022123	0.006217	0.000375	-0.039855	0.006704	2.85e-09	0.099299	0.006466	3.5e-53	0.015919	0.006325	0.011855	0.008942	0.006558	0.172669	0.016029	0.006446	0.012919	0.012413	0.006365	0.05116	0.002109	0.006849	0.758173	-0.001129	0.006605	0.864235	0.009456	0.006301	0.133399	0.000799	0.006406	0.900685	0.231604
rs11678685	A	G	0.317837	0.005243	0.00198	0.008123	0.003017	0.001981	0.127867	0.003594	0.001983	0.069974	-0.004644	0.002067	0.024705	-0.003989	0.001951	0.040949	-0.000925	0.002154	0.667466	-0.00348	0.002024	0.085469	0.024413	0.00198	6.85e-35	0.022948	0.002062	9.92e-29	0.009633	0.002029	2.08e-06	0.022545	0.002004	2.44e-29	0.008105	0.002201	0.000232	0.012355	0.002124	6.14e-09	-0.0004	0.00197	0.839028	0.01045	0.002059	3.92e-07	-0.00579677
rs2723242	G	A	0.242648	-0.006067	0.002154	0.004872	-0.00584	0.00215	0.006615	-0.005848	0.002152	0.006585	0.002356	0.002248	0.294597	0.001558	0.002119	0.462197	0.002485	0.002341	0.288433	-0.004797	0.002194	0.028824	-0.000444	0.002148	0.836266	0.000132	0.002238	0.953101	0.000234	0.0022	0.915374	-0.001134	0.002174	0.601952	-0.006015	0.002392	0.011945	0.001405	0.002309	0.54278	-0.012233	0.002138	1.07e-08	0.017624	0.002238	3.59e-15	-0.0071047
rs4972760	G	A	0.875912	-0.006315	0.002868	0.027685	-0.000976	0.002858	0.732601	-0.002133	0.00286	0.455734	0.008245	0.002991	0.005847	0.007552	0.002821	0.00744	0.003656	0.003113	0.240312	0.001714	0.00292	0.557171	0.003152	0.002856	0.269736	0.004014	0.002979	0.177886	-0.001377	0.002927	0.638132	0.001526	0.002892	0.597667	0.005299	0.003185	0.096195	0.006791	0.003073	0.02716	0.019131	0.002843	1.78e-11	-0.013936	0.002979	2.94e-06	0.0156011
rs920112	A	G	0.054021	-0.024622	0.004099	1.94e-09	1.4e-05	0.004094	0.997226	0.000536	0.004096	0.895974	0.040315	0.004283	5.11e-21	0.045285	0.004032	3.08e-29	-0.003448	0.004464	0.439872	-0.028407	0.004177	1.07e-11	-0.002494	0.004089	0.541938	-0.006893	0.004252	0.10502	0.006186	0.004187	0.139546	0.003602	0.004137	0.383924	-0.007995	0.004553	0.079088	-0.004896	0.004391	0.264829	-0.002751	0.004067	0.498746	0.002384	0.004262	0.575945	0.0465973
rs17236206	C	T	0.108052	0.019017	0.002969	1.55e-10	0.014314	0.002965	1.41e-06	0.013852	0.00297	3.14e-06	-0.009567	0.003084	0.00193	-0.012933	0.002921	9.63e-06	0.005782	0.003214	0.072054	-0.012694	0.003025	2.74e-05	-0.003212	0.002964	0.27854	0.000518	0.003085	0.866614	-0.004747	0.003031	0.117309	-0.004527	0.002994	0.130586	-0.006328	0.003285	0.054084	-0.012416	0.003168	8.99e-05	-0.00038	0.002949	0.897486	-0.003311	0.003068	0.280446	0.0189994
rs4972699	C	G	0.957411	0.003272	0.004586	0.475591	0.004434	0.004573	0.332217	0.006842	0.004578	0.135033	-0.002712	0.004794	0.571559	0.002546	0.00451	0.572437	-0.006987	0.004994	0.161753	0.002281	0.004667	0.625002	0.003531	0.004569	0.439598	0.00402	0.004761	0.398485	-0.005759	0.00468	0.218535	-4.2e-05	0.004623	0.992767	-0.001003	0.005102	0.844141	0.003362	0.004922	0.49464	-0.011455	0.004542	0.011686	0.03919	0.004766	2.08e-16	-0.0178992
rs863678	T	G	0.642602	0.024842	0.001994	1.38e-35	0.023868	0.00199	4.02e-33	0.026145	0.001991	2.46e-39	-0.005525	0.00207	0.007623	-0.002558	0.001961	0.192178	-0.007108	0.002157	0.000988	0.005131	0.00203	0.011507	0.005071	0.001988	0.010755	0.007287	0.00207	0.000434	-0.004507	0.002035	0.026816	0.003263	0.00201	0.104505	0.002371	0.002204	0.281929	0.006224	0.002125	0.003417	-0.005366	0.001978	0.006688	-0.003984	0.00206	0.053058	0.0314018
rs11684463	T	A	0.327193	0.007165	0.001973	0.000284	0.005785	0.001965	0.003256	0.006648	0.00197	0.000745	-0.002158	0.002059	0.29454	-0.001599	0.001944	0.410838	-0.003379	0.002145	0.115179	0.001089	0.002007	0.587521	-0.026789	0.001967	3.41e-42	-0.009804	0.002049	1.74e-06	-0.04727	0.002015	1.3e-121	-0.011798	0.001991	3.19e-09	-0.01231	0.002191	1.97e-08	-0.011277	0.002114	9.83e-08	-0.003244	0.001957	0.097399	0.005755	0.002048	0.004973	0.0217038
rs10179705	A	G	0.294867	-0.006227	0.002034	0.002209	-0.007004	0.002026	0.000549	-0.007383	0.002031	0.00028	0.001615	0.002125	0.447287	0.000145	0.002004	0.942315	0.001507	0.002213	0.496112	0.001824	0.00207	0.37819	-0.016503	0.002027	4.15e-16	-0.009846	0.002114	3.25e-06	-0.021301	0.002079	1.29e-24	-0.00928	0.002054	6.31e-06	-0.005788	0.002263	0.010542	-0.007661	0.002184	0.000454	-0.002583	0.002016	0.200104	-0.002709	0.002115	0.200295	-0.0111014
rs112257498	T	C	0.612891	0.013558	0.001976	7.07e-12	0.002406	0.002005	0.230148	0.007311	0.002008	0.000274	-0.016088	0.002075	9.39e-15	-0.010975	0.001945	1.71e-08	-0.013342	0.002174	8.67e-10	0.012139	0.002008	1.55e-09	-0.000343	0.002	0.86399	0.001373	0.002043	0.501678	-0.005191	0.002018	0.010105	0.004933	0.001992	0.013289	0.000502	0.0022	0.819528	0.001326	0.002114	0.530444	-0.001121	0.001993	0.573886	-0.005541	0.002051	0.006928	-0.0209989
rs1921911	G	C	0.252122	-0.005543	0.002123	0.009062	0.001562	0.00212	0.461379	0.000368	0.002126	0.862532	0.012107	0.002216	4.76e-08	0.010809	0.002091	2.39e-07	0.004392	0.002309	0.057144	0.001395	0.002165	0.519528	0.002397	0.002118	0.257647	0.001456	0.002208	0.509703	0.002894	0.002171	0.182599	-0.001109	0.002145	0.605069	0.004949	0.002356	0.035743	-0.00582	0.002274	0.010494	0.008094	0.002112	0.000128	-0.0255	0.002202	5.59e-31	-0.0394995
rs7585866	G	A	0.350559	0.002855	0.001942	0.14148	0.001521	0.001943	0.43388	0.000419	0.001949	0.829651	-0.001507	0.00203	0.457942	-0.003175	0.001912	0.096734	0.004979	0.002118	0.018745	-0.002116	0.001979	0.284824	-0.001245	0.001941	0.521315	-0.001908	0.002018	0.344275	-0.000101	0.001986	0.95947	0.002988	0.001962	0.127653	0.000654	0.002159	0.761983	0.002749	0.002082	0.186594	0.018137	0.001936	7.69e-21	-0.039269	0.002017	2.11e-84	-0.000899595
rs6741307	T	C	0.639233	-0.000894	0.002093	0.669481	0.005061	0.002085	0.015233	0.005735	0.002091	0.006096	0.008379	0.002086	5.95e-05	0.00995	0.002059	1.37e-06	-0.001662	0.002186	0.447006	-0.005586	0.002142	0.009116	5.7e-05	0.002084	0.978104	-0.002366	0.002166	0.274552	0.000104	0.002124	0.96088	0.011901	0.002095	1.38e-08	-0.000216	0.002228	0.922775	0.014022	0.002144	6.32e-11	-0.002109	0.002074	0.309119	0.002565	0.002069	0.215187	0.045002
rs2949006	G	T	0.806428	0.003456	0.002344	0.1403	-0.001629	0.00234	0.486513	0.000695	0.002342	0.766534	-0.00817	0.002436	0.000802	-0.004457	0.002303	0.052961	-0.008601	0.002538	0.000707	0.015403	0.00239	1.19e-10	-0.006043	0.002335	0.009666	-0.004242	0.002435	0.081505	-0.008445	0.002394	0.000421	-0.008138	0.002364	0.00058	0.00061	0.002594	0.813962	0.004163	0.002503	0.096189	-0.00096	0.002325	0.679772	-0.001209	0.002425	0.618296	-0.0150955
rs62194667	G	C	0.609692	-0.000846	0.001896	0.655535	-0.001977	0.001892	0.295988	-0.002135	0.001893	0.259403	-0.001402	0.001976	0.478152	-0.001453	0.001863	0.435336	0.002034	0.002059	0.323235	-0.001625	0.001931	0.400294	-0.005214	0.001887	0.005744	-0.005066	0.00197	0.010156	-0.003539	0.001936	0.067635	0.005311	0.001913	0.005507	-0.002591	0.002104	0.218068	0.001456	0.00203	0.473187	0.013626	0.00188	4.46e-13	-0.017472	0.001967	7.04e-19	0.0309954
rs4675360	T	A	0.037478	-0.003964	0.004863	0.414932	0.00609	0.004851	0.209332	0.003854	0.004852	0.427018	0.014523	0.00508	0.004264	0.013504	0.004779	0.00473	0.005821	0.005289	0.271087	-0.002591	0.004964	0.601785	0.01152	0.004835	0.017225	0.008048	0.00506	0.111726	0.017555	0.004974	0.000419	-0.003083	0.004915	0.530532	-0.0122	0.005408	0.024097	-0.047611	0.005223	8.29e-20	-0.004945	0.00482	0.304907	0.004348	0.005066	0.390792	-0.182297
rs768090	T	A	0.680649	-0.015799	0.001992	2.25e-15	-0.019066	0.001986	8.55e-22	-0.020296	0.001987	1.83e-24	-0.000605	0.002079	0.771002	-0.003434	0.001957	0.079308	0.002745	0.002166	0.204965	-3.8e-05	0.002028	0.984978	-9.5e-05	0.001981	0.961919	-0.000433	0.00207	0.83426	0.003322	0.002035	0.102553	-0.002705	0.00201	0.178198	0.002226	0.002213	0.314371	-0.000306	0.002136	0.886203	0.00429	0.001974	0.029793	-0.007478	0.00207	0.000304	-0.0205964
rs6750754	G	T	0.264271	-0.002429	0.002099	0.24727	-0.004243	0.002093	0.042686	-0.003819	0.002092	0.067944	-0.001292	0.002183	0.554104	-0.002099	0.002072	0.310987	0.001066	0.002275	0.639241	-0.000229	0.002134	0.914488	-0.008886	0.002085	2.05e-05	-0.003991	0.002177	0.066836	-0.001294	0.002139	0.54527	-0.007567	0.002115	0.000348	-0.013939	0.002325	2.09e-09	-0.063977	0.002243	8.35e-179	-0.002724	0.002078	0.189871	-0.005696	0.002173	0.008772	0.034105
rs11897252	T	C	0.233882	-0.00236	0.002189	0.280989	-0.002726	0.002181	0.211284	-0.00533	0.002179	0.014457	0.001268	0.00228	0.578255	-0.002604	0.00216	0.228024	0.008414	0.002375	0.000399	-0.006161	0.002224	0.005606	-0.014349	0.002172	4.04e-11	-0.008277	0.002269	0.000267	-0.013906	0.002231	4.69e-10	-0.014793	0.002205	2.02e-11	-0.009401	0.002426	0.000108	-0.004818	0.002342	0.039669	-0.010036	0.002165	3.61e-06	-0.010961	0.002269	1.38e-06	0.045002
rs4672819	G	A	0.170577	-0.001214	0.002469	0.622749	-0.001205	0.002463	0.624605	-0.000558	0.002461	0.820734	0.000118	0.002566	0.963159	0.001147	0.002436	0.637601	-0.001734	0.002674	0.516701	0.006843	0.00251	0.00643	0.003576	0.002453	0.144931	0.000182	0.002559	0.943231	0.006154	0.002516	0.01446	0.009438	0.002487	0.000149	0.001869	0.002732	0.493865	0.004662	0.002636	0.076951	0.015513	0.002444	2.27e-10	-0.005691	0.002554	0.025918	-0.0281987
rs17572109	A	G	0.231831	-0.015282	0.002219	5.87e-12	-0.006972	0.002213	0.001639	-0.012473	0.002211	1.73e-08	0.013414	0.00231	6.53e-09	0.008301	0.002189	0.000151	0.015476	0.002408	1.35e-10	-0.022649	0.002252	8.93e-24	-0.011594	0.002203	1.46e-07	-0.009074	0.002297	7.9e-05	-0.005297	0.002258	0.019006	-0.017431	0.002232	5.98e-15	-0.007704	0.002457	0.001726	-0.007145	0.00237	0.002577	0.038804	0.002194	6.32e-70	-0.036532	0.002294	4.5e-57	0.0423025
rs1448290	C	G	0.937995	-0.005513	0.004001	0.168187	-0.00057	0.004059	0.888258	0.005788	0.004055	0.153438	0.012372	0.00424	0.003538	0.021301	0.003927	5.98e-08	-0.020773	0.00444	2.94e-06	-0.018904	0.004053	3.14e-06	0.014242	0.004047	0.000436	0.00274	0.004133	0.507371	0.029477	0.004083	5.45e-13	0.015737	0.004031	9.57e-05	0.010952	0.004496	0.014867	0.002621	0.00432	0.544036	4.6e-05	0.004015	0.990914	0.051023	0.004189	4.35e-34	-0.0138961
rs68066031	C	T	0.231406	0.003837	0.002237	0.086299	0.000959	0.002237	0.668033	-0.000169	0.002239	0.939642	-0.003942	0.002311	0.088042	-0.006328	0.002199	0.004015	0.002414	0.002409	0.316361	0.00049	0.002279	0.829726	0.004478	0.002235	0.045121	0.00601	0.00232	0.009619	-0.003111	0.002282	0.172728	0.005514	0.002253	0.01442	-0.008396	0.002459	0.000645	-0.006866	0.002372	0.003813	0.005567	0.002222	0.01227	-0.028693	0.002296	8.54e-36	0.0194989
rs10197805	C	T	0.156527	0.003014	0.002542	0.235694	-0.001249	0.002536	0.622305	-0.001281	0.002538	0.613801	-0.003644	0.002651	0.169181	-0.004562	0.002498	0.067795	0.001477	0.002762	0.592848	-0.002474	0.002588	0.33904	-0.014664	0.002533	7.31e-09	-0.010046	0.002639	0.000142	-0.004331	0.002595	0.09513	-0.041572	0.002564	4.7e-59	0.00095	0.002821	0.736254	0.0012	0.002722	0.659314	-0.020451	0.002521	5.19e-16	0.007255	0.002638	0.005977	0.0140989
rs397052	T	C	0.465802	-0.005145	0.001853	0.005512	-0.004324	0.001849	0.01938	-0.004355	0.001851	0.018652	-4.4e-05	0.001933	0.981806	0.000798	0.001821	0.661352	-0.000415	0.002013	0.836657	0.001635	0.001887	0.386273	0.007776	0.001847	2.59e-05	0.003187	0.001925	0.097757	0.015655	0.001893	1.39e-16	0.000895	0.00187	0.632312	0.00526	0.002057	0.010568	0.005405	0.001985	0.006488	0.00459	0.001837	0.012515	0.000226	0.001923	0.906461	0.00929665
rs11676298	G	C	0.19055	-0.007288	0.00235	0.001938	-0.00705	0.002346	0.002663	-0.001222	0.002348	0.602951	0.000874	0.002445	0.720766	0.012305	0.00231	1.02e-07	-0.0207	0.002548	4.78e-16	0.008737	0.002395	0.000266	0.009518	0.002345	4.97e-05	-0.003914	0.00244	0.108691	0.026968	0.0024	2.86e-29	0.025337	0.00237	1.23e-26	0.01283	0.002602	8.36e-07	0.008142	0.002511	0.00119	0.031836	0.002331	2.06e-42	0.006832	0.002433	0.004998	0.0103029
rs13023767	G	T	0.250179	0.001692	0.002127	0.4265	0.001871	0.002126	0.378968	0.002056	0.002127	0.333794	-0.002152	0.002216	0.331576	0.00079	0.002091	0.705516	-0.005154	0.002309	0.025604	0.004055	0.002167	0.061355	-0.000496	0.002121	0.815078	-0.001392	0.002209	0.528643	-0.005556	0.002172	0.010538	0.000646	0.002146	0.763433	0.002228	0.002357	0.344461	0.021503	0.002274	3.45e-21	0.004001	0.002111	0.058134	-0.002515	0.002204	0.253799	0.127402
rs6750050	C	G	0.620805	0.00225	0.002084	0.280413	9.5e-05	0.002081	0.963726	0.00156	0.002085	0.454252	-0.001613	0.002148	0.452653	-0.000927	0.002049	0.650935	-0.001649	0.002251	0.463983	-0.00016	0.002126	0.939962	0.007815	0.002077	0.00017	5.8e-05	0.002165	0.978438	0.020683	0.002125	2.32e-22	0.00276	0.002098	0.188296	0.00922	0.002295	5.95e-05	0.009703	0.002208	1.13e-05	0.002571	0.002065	0.213114	0.006474	0.00213	0.002382	-0.00989883
rs58106596	A	G	0.226507	-0.011433	0.00227	4.83e-07	-0.004533	0.002266	0.045467	-0.007285	0.002268	0.001325	0.01225	0.00233	1.49e-07	0.009337	0.002232	2.91e-05	0.006008	0.002427	0.013309	-0.004294	0.002316	0.063811	-0.023602	0.002262	1.85e-25	-0.017296	0.002355	2.16e-13	-0.023998	0.002314	3.67e-25	-0.002924	0.002286	0.200826	-0.005826	0.002479	0.018773	-0.006165	0.002393	0.009998	-0.007512	0.002253	0.000862	-0.002668	0.002319	0.250033	-0.0421979
rs1517006	T	C	0.374779	-0.013136	0.001936	1.2e-11	-0.000327	0.001934	0.865814	-0.001859	0.001936	0.336767	0.021179	0.002019	1.05e-25	0.020349	0.001903	1.19e-26	0.005339	0.002105	0.011231	-0.022672	0.001972	1.47e-30	0.001771	0.00193	0.35877	0.000783	0.002013	0.697446	0.003193	0.001978	0.106519	-0.001802	0.001955	0.356601	-0.000677	0.00215	0.752934	-0.005068	0.002075	0.014618	0.003824	0.001921	0.046556	-0.000121	0.00201	0.952092	0.0204985
rs10164769	T	C	0.742895	-3.6e-05	0.002119	0.986587	0.000909	0.002116	0.667452	0.001717	0.002118	0.417444	0.002157	0.002209	0.328774	0.004051	0.002083	0.051787	-0.002951	0.002302	0.199802	0.000754	0.002156	0.726626	0.027162	0.002111	7.73e-38	0.027909	0.002201	8.11e-37	0.009819	0.002163	5.73e-06	0.017625	0.002137	1.72e-16	0.007501	0.002349	0.001416	0.00647	0.002267	0.004328	-0.002556	0.002103	0.224167	0.001846	0.002196	0.400624	0.0260965
rs6747952	T	C	0.446912	-0.001038	0.001883	0.581538	0.016588	0.00188	1.16e-18	0.011693	0.001882	5.32e-10	0.024363	0.001946	6.28e-36	0.020787	0.001851	3.16e-29	0.013639	0.002027	1.78e-11	-0.015856	0.00192	1.54e-16	0.002266	0.001876	0.227161	0.0024	0.001954	0.219468	0.002523	0.001921	0.189056	0.000494	0.001898	0.794781	0.006632	0.002071	0.00137	4e-06	0.001998	0.998419	-0.00426	0.001868	0.022616	-0.001519	0.001936	0.432611	-0.0423023
rs78909033	A	G	0.130276	-0.025613	0.002791	4.72e-20	-0.008991	0.00279	0.001277	-0.016971	0.002796	1.32e-09	0.027798	0.002837	1.21e-22	0.018714	0.002745	9.55e-12	0.024879	0.002958	4.29e-17	-0.01311	0.00285	4.29e-06	-0.011727	0.002792	2.7e-05	-0.011929	0.00289	3.71e-05	-0.002965	0.002841	0.296655	-0.007087	0.002805	0.011548	-0.002874	0.003019	0.341103	-0.004521	0.002911	0.120331	0.062783	0.002768	8.45e-114	-0.175182	0.00281	0	0.0565032
rs4675894	G	T	0.45334	0.009034	0.001881	1.6e-06	0.012377	0.001885	5.36e-11	0.013587	0.001891	6.98e-13	0.002428	0.001949	0.212889	0.005086	0.001849	0.005957	-0.003754	0.002035	0.065067	0.000229	0.001916	0.904867	0.00674	0.001889	0.000361	0.004836	0.001949	0.013117	0.008743	0.00192	5.35e-06	0.004988	0.001896	0.00854	0.003196	0.002071	0.12275	-0.006634	0.001997	0.000901	-0.011474	0.001878	1.03e-09	0.015486	0.001939	1.47e-15	-0.0815984
rs1695315	A	G	0.607608	-0.000656	0.001914	0.732036	-0.000917	0.001904	0.630062	-0.000569	0.001909	0.765505	-0.000182	0.001985	0.926802	0.001962	0.001873	0.294884	-0.003349	0.002069	0.105511	-0.002183	0.001943	0.261264	-0.007516	0.00191	8.42e-05	-0.004597	0.001986	0.020643	-0.002374	0.001955	0.224545	-0.000918	0.00193	0.634417	0.005072	0.002117	0.016629	-0.03387	0.002045	1.56e-61	-0.000286	0.001889	0.879411	-0.000602	0.001965	0.759408	0.0683967
rs75898076	A	G	0.14305	-0.013952	0.002783	5.46e-07	-0.018153	0.002813	1.13e-10	-0.019432	0.002816	5.36e-12	-0.003638	0.002893	0.208482	-0.006615	0.00272	0.015047	0.00279	0.003032	0.357479	0.006345	0.002805	0.023703	-0.00555	0.002817	0.048858	-0.00787	0.002861	0.005955	-0.001126	0.002827	0.690492	-0.002499	0.002788	0.37001	-0.002739	0.003065	0.371526	0.0064	0.002949	0.030041	0.003421	0.00278	0.218583	-0.000505	0.002842	0.858906	-0.00579677
rs2279974	G	A	0.733137	0.003839	0.002137	0.072511	0.002913	0.002125	0.1704	0.003512	0.002131	0.099297	-0.000251	0.00221	0.909726	-0.001499	0.002092	0.473582	-0.000763	0.002304	0.740475	-0.001284	0.00217	0.554167	0.00603	0.002131	0.00467	0.005374	0.002212	0.015127	0.003417	0.002176	0.11637	0.003106	0.002148	0.148228	0.004944	0.002353	0.035667	0.002581	0.002273	0.256132	0.017355	0.002108	1.89e-16	-0.002788	0.00219	0.20286	-0.0397975
rs115820364	T	C	0.057844	-0.003391	0.00402	0.398989	0.000506	0.00406	0.900854	0.00084	0.004063	0.836261	0.005996	0.004104	0.144002	0.007875	0.003942	0.045748	-1.7e-05	0.004277	0.996757	0.000202	0.004101	0.960792	-0.005041	0.004054	0.21364	-0.008711	0.004175	0.036978	-0.004402	0.004106	0.283746	0.005167	0.004056	0.202643	-0.001773	0.004382	0.685806	0.045311	0.004233	1.06e-26	-0.006365	0.004018	0.113202	-0.000582	0.004068	0.886233	-0.0217038
rs12491937	G	A	0.421979	0.000435	0.001869	0.8158	-0.004727	0.001862	0.011143	-0.011897	0.001863	1.77e-10	-0.007394	0.001943	0.000143	-0.019289	0.001832	6.66e-26	0.022519	0.002023	9.73e-29	-0.018143	0.0019	1.39e-21	-0.025017	0.00186	3.41e-41	-0.009224	0.001942	2.06e-06	-0.033444	0.00191	1.45e-68	-0.030072	0.001889	5.33e-57	-0.012753	0.002073	7.85e-10	-0.024515	0.002003	2.07e-34	-0.036477	0.001843	4.39e-87	-0.001602	0.001925	0.405286	0.0149005
rs6773547	T	C	0.678625	-0.003089	0.001975	0.117824	-0.001737	0.001969	0.377684	-0.001086	0.001971	0.581791	0.001823	0.00205	0.373949	0.003366	0.001936	0.082031	-0.001858	0.002135	0.384193	3.5e-05	0.002008	0.986114	-0.001794	0.001967	0.3618	0.001292	0.00205	0.528733	-0.005724	0.002018	0.004576	-0.00282	0.001995	0.157554	-0.00475	0.002185	0.029736	-0.002346	0.002111	0.266421	0.010392	0.00195	1.01e-07	-0.027988	0.002032	3.96e-43	0.0221039
rs1992383	C	G	0.081264	0.049049	0.003394	2.73e-47	0.018809	0.003378	2.64e-08	0.021702	0.003381	1.42e-10	-0.048758	0.003534	3.02e-43	-0.052911	0.003327	6.61e-57	-0.007334	0.003679	0.046203	-0.022064	0.003449	1.63e-10	0.004588	0.003375	0.174	0.005069	0.003523	0.150189	0.003394	0.003468	0.32762	-0.006006	0.00343	0.079981	-0.018168	0.003765	1.42e-06	-0.010246	0.00364	0.00489	-0.00945	0.003346	0.004754	-0.004324	0.0035	0.216707	-0.0289037
rs7641175	A	G	0.779223	0.002004	0.002236	0.370133	0.002465	0.002227	0.26835	0.001135	0.002229	0.610563	0.001466	0.002329	0.529205	-0.000532	0.002191	0.80813	0.005826	0.002425	0.016321	-0.010819	0.002269	1.9e-06	-0.009233	0.002225	3.35e-05	-0.00968	0.002319	3.02e-05	-0.007716	0.002281	0.00072	0.003849	0.002256	0.088	0.002174	0.002479	0.380399	0.016215	0.002396	1.35e-11	0.041302	0.002207	4.18e-78	-0.034147	0.00231	2.13e-49	-0.0372035
rs12636078	G	A	0.686015	0.015142	0.001998	3.62e-14	-0.002311	0.001996	0.247119	-0.002662	0.001994	0.181696	-0.027378	0.00208	1.59e-39	-0.031557	0.001959	2.5e-58	0.001618	0.002167	0.455252	-0.006762	0.00203	0.000871	0.005417	0.00199	0.0065	0.007561	0.002072	0.000266	-0.000568	0.001816	0.754317	-4.2e-05	0.002014	0.983203	0.001165	0.002213	0.59852	-0.000895	0.002138	0.675688	0.001518	0.001972	0.441598	-0.0088	0.002061	1.98e-05	0.0396976
rs1505307	C	T	0.649928	-0.037619	0.001935	3.88e-84	0.00029	0.001934	0.880753	-0.004399	0.001931	0.022781	0.060509	0.002015	4.32e-198	0.060923	0.001898	4.57e-226	0.014953	0.002099	1.08e-12	-0.021112	0.001967	7.52e-27	-0.003908	0.001928	0.042629	-0.002389	0.002006	0.233779	-0.000271	0.001759	0.87763	-0.016197	0.00195	1.04e-16	0.001411	0.002143	0.510112	-0.008801	0.002071	2.16e-05	0.001594	0.001911	0.404357	-0.008769	0.001996	1.13e-05	-0.00649884
rs869785	C	T	0.669384	-0.039805	0.00196	1.19e-91	-0.000341	0.001958	0.861918	-0.00512	0.001955	0.00885	0.063355	0.002041	1.72e-211	0.064014	0.001922	4.26e-243	0.015337	0.002125	5.58e-13	-0.020286	0.001994	2.8e-24	-0.004279	0.001952	0.028406	-0.002151	0.002038	0.291338	-0.000537	0.001786	0.763777	-0.017204	0.001981	3.97e-18	0.001758	0.002177	0.419446	-0.008408	0.002104	6.5e-05	0.002006	0.001935	0.299847	-0.009855	0.002023	1.13e-06	-0.00939572
rs74280151	T	C	0.174558	0.001764	0.002434	0.468613	0.00316	0.002433	0.193966	0.00229	0.00243	0.346016	0.002631	0.00253	0.298286	0.00112	0.002387	0.638929	0.002895	0.002635	0.271878	-0.008445	0.002476	0.000653	0.008827	0.002426	0.000276	-0.00211	0.00253	0.404115	0.028848	0.002226	2.22e-38	-0.008	0.002458	0.001141	-0.001249	0.002697	0.643266	-0.007822	0.002607	0.002703	-0.008832	0.002403	0.00024	-0.001692	0.002505	0.499597	-0.00999983
rs12635066	A	G	0.341065	0.013323	0.002004	3.1e-11	0.013468	0.001999	1.68e-11	0.014844	0.002001	1.25e-13	0.00047	0.00208	0.821183	0.000719	0.00197	0.715212	-0.001714	0.002166	0.428902	0.002684	0.002039	0.188058	2.7e-05	0.001998	0.989188	0.002537	0.002085	0.22362	-0.002798	0.002051	0.172522	-0.000538	0.002025	0.790469	0.002267	0.00222	0.307143	-0.002991	0.002144	0.163002	-0.001116	0.001979	0.572842	-0.001732	0.002062	0.400793	0.0203025
rs9816588	A	C	0.09849	0.033694	0.003093	1.34e-27	0.035841	0.003087	3.9e-31	0.035976	0.003089	2.59e-31	-0.003645	0.003216	0.256978	-0.003069	0.003041	0.312737	-0.000223	0.003349	0.946921	-0.00993	0.003145	0.001601	0.016164	0.003084	1.62e-07	0.008317	0.003217	0.009741	0.019779	0.003163	4.15e-10	0.022994	0.003122	1.86e-13	0.003912	0.003427	0.253665	0.010319	0.003314	0.001853	-0.002227	0.003054	0.465908	0.014816	0.003183	3.3e-06	-0.0465048
rs1366045	C	T	0.384412	0.001259	0.001893	0.50602	0.000184	0.001888	0.922317	-0.000481	0.00189	0.798981	0.000494	0.001969	0.801895	-0.00234	0.001856	0.207362	0.002355	0.002051	0.250762	-0.003308	0.001925	0.085706	-0.024654	0.001886	5.44e-39	-0.021881	0.001969	1.2e-28	-0.00107	0.001936	0.58044	-0.057951	0.001912	9.69e-202	-0.009132	0.002099	1.38e-05	-0.022907	0.002028	1.53e-29	0.003665	0.001874	0.050455	-0.002766	0.001951	0.156232	0.00920221
rs13063578	A	T	0.400803	-0.00473	0.002043	0.020619	-0.010232	0.002072	8.07e-07	-0.00893	0.002071	1.63e-05	-0.006841	0.002132	0.001342	-0.006524	0.002002	0.001122	-0.004634	0.002233	0.038032	0.008107	0.002063	8.59e-05	0.028985	0.002067	1.25e-44	0.009133	0.002107	1.49e-05	0.0529	0.00208	1.24e-142	0.019625	0.002052	1.23e-21	0.017418	0.002259	1.32e-14	-0.003989	0.002174	0.066548	0.01104	0.00205	7.39e-08	0.001066	0.002097	0.611119	0.00459941
rs13316620	C	T	0.657775	-0.001002	0.002045	0.624303	-0.006903	0.00206	0.000811	-0.005941	0.002062	0.003976	-0.007986	0.002132	0.000181	-0.007768	0.002006	0.000109	-0.002875	0.002217	0.194691	0.012593	0.002076	1.36e-09	0.001255	0.002059	0.542049	0.002425	0.00213	0.254958	-0.006018	0.002095	0.004086	-0.007077	0.002069	0.000629	0.007637	0.002276	0.000797	0.026654	0.002203	1.16e-33	0.007577	0.002047	0.000215	0.000408	0.002114	0.8471	-0.0632001
rs66782572	G	A	0.537811	-0.01643	0.002	2.23e-16	-0.020881	0.001983	6.9e-26	-0.020609	0.00199	4.22e-25	-0.005405	0.002076	0.009231	-0.004195	0.001961	0.032464	-0.00076	0.002157	0.724486	0.011909	0.002036	5.09e-09	0.000572	0.001993	0.774325	-0.003695	0.002082	0.075887	0.004996	0.002047	0.014684	0.001439	0.002023	0.476984	0.002583	0.002213	0.243275	0.008611	0.002142	5.85e-05	0.009544	0.00197	1.3e-06	-0.00067	0.00206	0.745004	-0.0167981
rs3772219	C	A	0.322342	-0.02965	0.001975	6.97e-51	-0.027079	0.001965	3.49e-43	-0.027984	0.001971	1.05e-45	0.008318	0.00205	5.03e-05	0.00912	0.001936	2.51e-06	0.005525	0.002136	0.009708	-0.008151	0.002008	4.96e-05	-0.010157	0.001974	2.74e-07	-0.006599	0.002052	0.001308	-0.012694	0.002018	3.3e-10	-0.005383	0.001995	0.006984	-0.006894	0.002187	0.001624	-0.009256	0.002112	1.19e-05	0.033903	0.001949	9.45e-68	-0.051138	0.002029	4.67e-140	-0.0928982
rs34579268	T	C	0.372553	-0.019833	0.00191	3.13e-25	-0.020054	0.001899	4.79e-26	-0.021707	0.001905	4.86e-30	0.004146	0.001988	0.037016	0.001853	0.001872	0.322194	0.005587	0.00207	0.006979	-0.005613	0.001941	0.003838	0.001593	0.001909	0.404023	0.004433	0.001984	0.025508	-0.005271	0.001952	0.006935	0.003665	0.001929	0.057516	-0.001732	0.002119	0.413871	-0.007062	0.002047	0.000566	0.011976	0.001884	2.15e-10	-0.005268	0.001968	0.007455	0.00890027
rs782725	T	A	0.327447	-0.003402	0.002073	0.100808	0.01258	0.002099	2.12e-09	0.008371	0.002101	6.83e-05	0.023525	0.002159	1.31e-27	0.019933	0.002031	1.03e-22	0.014209	0.002263	3.53e-10	-0.015447	0.002095	1.76e-13	-0.002134	0.002093	0.307855	-0.002766	0.002136	0.195368	9.3e-05	0.00211	0.964709	-0.00241	0.002082	0.247139	0.00104	0.002288	0.649417	-0.000822	0.002202	0.708802	-0.00606	0.002074	0.003492	0.002262	0.002122	0.286474	0
rs332389	A	G	0.392115	-0.000175	0.001893	0.926265	0.013857	0.001884	2.01e-13	0.00964	0.001889	3.38e-07	0.02067	0.00197	9.96e-26	0.016649	0.001856	3.12e-19	0.013391	0.002051	6.84e-11	-0.017068	0.001926	8.19e-19	-0.00405	0.001882	0.031385	-0.00259	0.001969	0.188399	-0.002641	0.001937	0.172751	-0.002201	0.001913	0.249848	-0.001525	0.002101	0.46807	-0.001973	0.00203	0.331077	-0.006283	0.001868	0.000774	0.002864	0.001952	0.142307	0.00119928
rs12492363	A	G	0.404416	0.020472	0.001886	1.99e-27	0.011856	0.00188	2.95e-10	0.012661	0.001878	1.62e-11	-0.016873	0.001963	8.59e-18	-0.015723	0.001849	1.97e-17	-0.003114	0.002044	0.127663	-0.004946	0.001917	0.0099	0.003842	0.001885	0.041498	0.003138	0.001962	0.109802	0.006302	0.00193	0.001097	-0.00127	0.001906	0.50537	0.0009	0.002094	0.667338	-0.001163	0.002023	0.565389	-0.000194	0.001861	0.916854	-0.004401	0.001944	0.023585	0.0124028
rs35592432	C	G	0.027273	0.011884	0.006071	0.050318	0.009199	0.006072	0.129755	0.011461	0.00607	0.059013	-0.000101	0.006202	0.986937	-0.001932	0.005957	0.745692	-0.001614	0.006464	0.802829	0.006863	0.006198	0.268152	0.039902	0.00608	5.47e-11	-0.003014	0.006308	0.632852	0.108539	0.006203	1.68e-68	0.008724	0.006121	0.154066	0.031034	0.006619	2.79e-06	0.012202	0.00639	0.056198	0.007126	0.00602	0.236544	0.00759	0.00615	0.217159	0.0565977
rs9809116	G	A	0.408885	0.011329	0.00189	2.08e-09	0.011052	0.001884	4.62e-09	0.010685	0.001882	1.41e-08	-0.002325	0.001965	0.236557	-0.003323	0.001853	0.072998	0.000451	0.002046	0.825484	0.003482	0.001922	0.070125	0.001725	0.001889	0.361079	-0.000199	0.001966	0.919315	-0.002136	0.001933	0.269187	0.01741	0.00191	8.21e-20	2.8e-05	0.002095	0.989497	0.008489	0.002024	2.78e-05	0.019469	0.001865	1.81e-25	-0.010078	0.001946	2.28e-07	-0.0109993
rs10935473	T	G	0.441749	0.000139	0.00186	0.940326	-0.000985	0.001854	0.595279	0.00095	0.001855	0.608552	-0.002582	0.001933	0.181572	0.001126	0.001826	0.537473	-0.005406	0.002013	0.007276	0.002619	0.001895	0.16688	0.014641	0.001856	3.23e-15	0.015957	0.001935	1.73e-16	-7.9e-05	0.001916	0.966928	0.025021	0.00188	2.3e-40	0.0053	0.002062	0.010165	-0.003868	0.001991	0.052097	0.002775	0.001839	0.131282	0.008823	0.001915	4.16e-06	0.0215951
rs10936664	C	T	0.621015	0.015016	0.001899	2.78e-15	0.00534	0.001895	0.004845	0.006095	0.001901	0.001347	-0.016879	0.001977	1.46e-17	-0.017296	0.001867	2.1e-20	-0.003993	0.002059	0.052466	-0.003226	0.001937	0.095888	-0.001181	0.001898	0.533837	-0.005588	0.001979	0.004768	0.004313	0.001947	0.026784	-0.005492	0.001923	0.004296	0.00173	0.002109	0.411971	0.016805	0.002038	1.72e-16	-0.004609	0.001882	0.014322	0.005755	0.001958	0.003305	0.0711953
rs167924	G	A	0.623775	-0.003427	0.001906	0.072278	-0.005937	0.001902	0.001806	-0.006271	0.001908	0.001019	-0.004982	0.001988	0.012234	-0.004977	0.001874	0.007933	-0.000632	0.002071	0.760409	-0.000671	0.001943	0.729963	0.013699	0.001906	6.79e-13	0.010297	0.001982	2.1e-07	0.008173	0.00195	2.82e-05	0.01312	0.001926	9.9e-12	0.001721	0.002115	0.415856	0.006419	0.002044	0.00169	0.019234	0.001889	2.62e-24	-0.010094	0.00197	3.07e-07	0.0638987
rs2100139	C	T	0.658116	0.000514	0.001946	0.791682	-0.00194	0.001941	0.31747	-8.8e-05	0.001947	0.963821	-0.005397	0.00203	0.007848	-0.003138	0.001913	0.100955	-0.006054	0.002115	0.004207	0.003124	0.001983	0.115276	0.00562	0.001945	0.003864	-0.000111	0.002023	0.956042	0.015201	0.00199	2.32e-14	-0.002722	0.001965	0.166004	0.00028	0.002159	0.896971	0.003283	0.002086	0.115517	-0.001386	0.001928	0.472016	-0.002664	0.002011	0.185249	0.0812968
rs1131199	G	C	0.530318	-0.000612	0.001852	0.741256	-0.004001	0.001842	0.029856	-0.002052	0.001847	0.266368	-0.003479	0.001925	0.07079	-0.002501	0.001815	0.168083	-0.003397	0.002006	0.090316	0.002265	0.001881	0.228395	0.002593	0.001928	0.178572	0.002748	0.00192	0.152358	0.005995	0.001889	0.001511	0.006002	0.001865	0.001293	-0.00666	0.002048	0.001154	-0.024714	0.001979	9.55e-36	-0.006519	0.001827	0.000361	0.00146	0.001907	0.443983	-0.00919757
rs6808932	C	A	0.38884	0.001092	0.001903	0.566194	0.002094	0.001893	0.268685	0.001649	0.001898	0.384991	0.001647	0.001971	0.403483	0.000179	0.001865	0.92335	-0.000212	0.002054	0.917782	3.2e-05	0.001935	0.986692	-0.003158	0.001976	0.109874	-0.002614	0.001978	0.18626	-0.000369	0.001945	0.849664	-0.00073	0.00192	0.704004	-0.002974	0.002103	0.157284	-0.008535	0.002032	2.69e-05	-0.014139	0.001878	5.34e-14	0.021403	0.001954	7.1e-28	-0.0648041
rs9842735	G	T	0.537913	0.007749	0.001852	2.91e-05	0.008852	0.001842	1.58e-06	0.010192	0.001847	3.53e-08	0.001073	0.001927	0.577546	0.002694	0.001815	0.137847	-0.003559	0.002006	0.07614	0.007871	0.001883	2.94e-05	-0.004364	0.00193	0.02378	-0.005613	0.001926	0.003574	-0.000237	0.001894	0.900492	0.003952	0.00187	0.0346	0.001735	0.002055	0.398593	-0.005525	0.001986	0.005407	-0.014422	0.001827	3.07e-15	0.001393	0.001909	0.465766	0.00920221
rs58605236	A	T	0.373763	0.006002	0.001908	0.001661	0.006076	0.001898	0.001374	0.005074	0.001903	0.007686	9.8e-05	0.001984	0.960763	-0.001943	0.00187	0.298715	0.001518	0.002066	0.462536	-0.003395	0.00194	0.080104	-0.012075	0.001987	1.26e-09	-0.013899	0.001984	2.53e-12	0.003677	0.001951	0.059476	-0.008809	0.001926	4.88e-06	-0.002627	0.002116	0.214391	-0.007007	0.002044	0.000613	-0.007385	0.001882	8.78e-05	0.004646	0.001965	0.018105	0.00740253
rs3804749	T	C	0.589546	-0.001602	0.0019	0.39916	-0.003787	0.001898	0.04599	-0.002298	0.001897	0.225567	-0.002048	0.001972	0.298999	-0.000804	0.001867	0.666538	-0.003896	0.002055	0.057922	0.004364	0.001934	0.024039	-0.010597	0.001894	2.26e-08	-0.008568	0.001973	1.43e-05	-0.006917	0.001941	0.000369	-0.006646	0.001917	0.000529	-0.00336	0.002097	0.109144	-0.005551	0.002026	0.006162	-0.036838	0.001881	2.45e-85	0.043959	0.001952	2.82e-112	-0.0525994
rs56106611	T	G	0.984802	-0.01335	0.00752	0.075853	-0.002923	0.00753	0.697893	0.005191	0.007521	0.49012	0.018683	0.007764	0.016142	0.029969	0.007385	5e-05	-0.019521	0.008098	0.015943	-0.02903	0.007644	0.000147	0.010919	0.007513	0.146099	-0.001519	0.007796	0.84549	0.024169	0.007685	0.001668	0.015657	0.007584	0.038989	0.020449	0.008253	0.013235	0.01745	0.007967	0.02852	-0.088485	0.007423	1.01e-32	0.238453	0.007626	1.4e-214	-0.150997
rs1168594	A	T	0.304512	-0.004149	0.002049	0.04289	-0.002653	0.002045	0.194445	-0.002397	0.002045	0.241202	0.003161	0.002107	0.133657	0.004619	0.002013	0.021791	-0.000722	0.002195	0.742191	0.000212	0.002091	0.919078	0.006873	0.002043	0.00077	0.0075	0.002132	0.000438	0.000741	0.002097	0.723807	0.012561	0.00207	1.34e-09	0.002698	0.002248	0.230032	-0.009394	0.002172	1.55e-05	-0.015574	0.00203	1.78e-14	0.012358	0.00209	3.46e-09	0.0412955
rs2335235	C	G	0.108701	-0.003981	0.002954	0.177754	0.004917	0.002948	0.095404	0.004337	0.002945	0.140832	0.012847	0.003087	3.2e-05	0.013896	0.002903	1.72e-06	0.001008	0.003213	0.75382	0.000613	0.003012	0.838725	0.034974	0.002943	1.54e-32	0.06179	0.003077	1.27e-89	-0.006388	0.003029	0.034985	-0.011351	0.002992	0.000149	-0.087901	0.003291	4.63e-157	-0.132746	0.003181	0	-0.007397	0.002925	0.011456	0.004764	0.003061	0.119572	-0.045102
rs79953286	G	A	0.058776	0.004549	0.003945	0.248868	-0.032845	0.003931	6.84e-17	-0.025809	0.00393	5.28e-11	-0.054303	0.004089	3.3e-40	-0.048521	0.003868	4.7e-36	-0.025585	0.004259	1.94e-09	0.052712	0.004018	2.76e-39	0.027478	0.003924	2.61e-12	0.028458	0.004097	3.92e-12	0.008971	0.004035	0.026198	0.01707	0.003984	1.85e-05	0.004466	0.004361	0.305766	0.002391	0.004215	0.570623	0.007875	0.003902	0.043613	0.001836	0.004053	0.650629	-0.0667985
rs7638018	G	A	0.338404	0.01668	0.001955	1.51e-17	-0.001373	0.001946	0.480512	0.005274	0.001947	0.00676	-0.027662	0.002032	3.7e-42	-0.021628	0.001917	1.68e-29	-0.017899	0.002117	2.93e-17	0.013492	0.001987	1.15e-11	4.2e-05	0.001943	0.982777	-0.000781	0.002026	0.69996	0.001107	0.001994	0.578725	0.004465	0.001969	0.023379	0.001731	0.002161	0.423105	0.006103	0.002088	0.003485	-0.000174	0.001934	0.928251	-0.001994	0.002012	0.321659	0.0540022
rs9835571	G	T	0.689735	0.002203	0.001991	0.268575	0.00132	0.001982	0.505533	0.004169	0.001983	0.03558	-0.003987	0.00207	0.054104	0.000167	0.001953	0.931888	-0.009421	0.002156	1.26e-05	0.010017	0.002026	7.74e-07	0.01517	0.00198	1.95e-14	0.005371	0.00207	0.009483	0.022014	0.002037	3.49e-27	0.016433	0.002011	3.24e-16	0.008874	0.002208	5.9e-05	0.005742	0.002133	0.007117	0.017571	0.00197	5.04e-19	-0.004575	0.002051	0.025706	-0.0308977
rs9868355	T	G	0.42999	0.000926	0.002016	0.646126	-0.00019	0.002043	0.925825	-0.00141	0.002041	0.489807	-0.001559	0.00207	0.451594	-0.003948	0.001976	0.045667	0.003558	0.00217	0.101051	-0.007767	0.002038	0.00014	0.003187	0.002037	0.117749	0.003751	0.002074	0.070483	-0.001483	0.002049	0.469211	-0.000372	0.00202	0.853932	-0.000711	0.002194	0.746013	0.00522	0.002111	0.013432	0.013061	0.002022	1.09e-10	-0.015199	0.002035	8.33e-14	0.00279609
rs9809657	G	T	0.487955	0.001774	0.001849	0.337351	0.000691	0.00184	0.707197	-0.000502	0.001841	0.785294	-0.002183	0.00192	0.255492	-0.004661	0.001813	0.010144	0.004586	0.002	0.02186	-0.008478	0.001879	6.48e-06	0.003955	0.001838	0.031488	0.004873	0.001921	0.011211	-0.000123	0.001891	0.947929	0.00159	0.001866	0.39421	0.000622	0.002048	0.761123	0.006157	0.001978	0.001866	0.013929	0.001829	2.75e-14	-0.013366	0.001902	2.18e-12	-0.0231988
rs2227930	T	A	0.586616	0.034714	0.001872	9.92e-77	-0.006244	0.001866	0.000822	-0.005748	0.001868	0.002102	-0.06238	0.001947	4.08e-225	-0.070431	0.001836	7.2133584292822e-322	0.001917	0.002028	0.344431	0.025156	0.001905	8.8e-40	-0.005112	0.001866	0.006178	-0.003111	0.001948	0.110251	-0.007081	0.001917	0.000222	-0.002844	0.001892	0.132768	-0.002082	0.002077	0.316234	-0.007149	0.002007	0.000371	0.000188	0.001849	0.918839	0.003019	0.00193	0.117707	0.0188974
rs4683724	G	A	0.62841	0.009856	0.001915	2.72e-07	0.008005	0.001909	2.78e-05	0.009674	0.001912	4.25e-07	-0.003258	0.001989	0.101395	-0.001635	0.001879	0.384323	-0.002555	0.002071	0.217338	-0.011686	0.001949	2.09e-09	0.005436	0.00191	0.004433	0.005234	0.001993	0.008654	0.001169	0.001961	0.551135	0.009626	0.001935	6.68e-07	0.003314	0.002121	0.118256	0.004483	0.00205	0.028755	-0.001954	0.001892	0.301655	-0.020392	0.001971	4.78e-25	-0.0147999
rs1516527	C	T	0.951889	-0.004953	0.004323	0.25188	-0.003128	0.004316	0.468618	-0.002472	0.004321	0.567339	0.007015	0.004476	0.117071	0.00788	0.00424	0.063123	-0.002361	0.004668	0.612995	-0.003579	0.004391	0.415074	-0.013072	0.004315	0.002458	-0.014347	0.004478	0.00136	0.007677	0.004406	0.081473	-0.019369	0.004348	8.54e-06	0.001688	0.004759	0.722799	-0.032276	0.004596	2.25e-12	-0.002601	0.004273	0.542715	-0.005874	0.004425	0.184352	0.00859685
rs6802828	C	T	0.339198	-0.007788	0.001952	6.7e-05	0.001112	0.001946	0.567871	8.3e-05	0.001949	0.966076	0.012034	0.002028	3.03e-09	0.012654	0.001915	4.06e-11	0.002486	0.002112	0.239076	0.001909	0.001987	0.336844	-0.005599	0.001946	0.004037	-0.004494	0.002031	0.026913	-0.003102	0.001998	0.120575	-0.004501	0.001972	0.022505	-0.006486	0.002163	0.002719	-0.008063	0.00209	0.000115	-0.002646	0.001929	0.170184	-0.003413	0.00201	0.089438	0.00080032
rs1466684	A	G	0.824321	0.002153	0.002421	0.373891	0.002808	0.002416	0.244987	0.002397	0.002416	0.321222	-0.001572	0.002512	0.531447	-0.001925	0.002374	0.417541	0.000208	0.002617	0.936646	0.003694	0.002461	0.133426	0.022566	0.002414	9.39e-21	0.014385	0.002517	1.12e-08	0.024297	0.002475	1.03e-22	0.015539	0.002444	2.1e-10	0.002418	0.00268	0.36689	0.003258	0.002589	0.208167	0.001039	0.002392	0.663976	-0.009266	0.002488	0.000198	0.0172995
rs9289894	G	A	0.575838	-0.005208	0.001864	0.00521	-0.006936	0.001858	0.00019	-0.005595	0.001858	0.002609	-0.001686	0.001938	0.384447	-0.000535	0.001827	0.769741	-0.002947	0.002018	0.144269	0.001713	0.001895	0.366179	0.003433	0.001856	0.064315	-0.001796	0.001937	0.353927	0.014057	0.001906	1.73e-13	0.001485	0.001882	0.430206	0.002964	0.002067	0.151602	0.003577	0.001998	0.073337	0.010704	0.001839	6.03e-09	-0.003248	0.00192	0.090664	0.0128016
rs9860660	A	G	0.484724	-0.007296	0.001888	0.000112	-0.011757	0.001884	4.49e-10	-0.011313	0.001884	1.98e-09	-0.003596	0.001953	0.065622	-0.004671	0.001851	0.01163	-4.8e-05	0.002035	0.981014	0.002514	0.001921	0.190608	-0.006332	0.001882	0.000769	-0.007077	0.001961	0.00031	-0.001716	0.00193	0.373795	-0.003456	0.001905	0.069706	-0.001483	0.002084	0.476609	0.001717	0.002012	0.393562	0.005767	0.001865	0.001994	-0.006303	0.001934	0.001123	-0.00830439
rs13322435	G	A	0.406359	0.013724	0.001901	5.45e-13	0.006769	0.001894	0.000355	0.010613	0.001895	2.18e-08	-0.012657	0.001978	1.6e-10	-0.007404	0.001864	7.17e-05	-0.012081	0.002061	4.71e-09	0.01249	0.001933	1.08e-10	0.014617	0.001892	1.17e-14	0.015204	0.001976	1.5e-14	0.002555	0.001945	0.188835	0.012697	0.00192	3.88e-11	0.003545	0.002111	0.093073	0.003516	0.002038	0.084499	0.018278	0.001875	1.96e-22	-0.005521	0.001958	0.004812	0.019295
rs6795978	C	T	0.257497	0.002186	0.002106	0.299318	0.003097	0.002128	0.145499	0.001989	0.002105	0.344681	0.0006	0.002193	0.78441	-0.000938	0.002067	0.650221	0.001889	0.002284	0.408335	-0.010622	0.002146	7.53e-07	0.003855	0.002103	0.066734	0.004029	0.002195	0.066474	0.000885	0.002157	0.681765	0.00447	0.00213	0.035855	-0.001835	0.002341	0.433146	0.009301	0.002261	3.95e-05	0.019215	0.002082	2.91e-20	-0.037785	0.002173	1.07e-67	-0.0178006
rs2859868	A	G	0.54904	-0.007698	0.001866	3.75e-05	-0.007068	0.001885	0.000178	-0.009238	0.001865	7.4e-07	0.001306	0.001942	0.501338	-0.001447	0.001832	0.429552	0.006479	0.002023	0.001368	-0.005887	0.001899	0.001941	-0.006183	0.001863	0.000908	-0.007252	0.001945	0.000193	-0.003036	0.001911	0.112122	0.001566	0.001887	0.406663	0.00407	0.002072	0.049519	0.000173	0.002002	0.931119	-0.02372	0.001846	9.08e-38	-0.010864	0.001924	1.68e-08	0.0109004
rs360408	A	T	0.559488	-0.005103	0.001975	0.00978	0.003108	0.002004	0.120923	0.003419	0.002004	0.087942	0.011555	0.00205	1.79e-08	0.014167	0.001936	2.65e-13	-0.001416	0.00215	0.510204	-0.046621	0.001997	1.67e-120	0.003788	0.001999	0.058126	0.00059	0.002036	0.771807	0.007893	0.00201	8.66e-05	-0.001586	0.002057	0.440644	0.001778	0.002173	0.413345	0.006392	0.002091	0.002246	0.005485	0.001978	0.005559	-0.001694	0.002015	0.400393	-0.0482978
rs9861140	T	G	0.454861	-0.010426	0.001883	3.14e-08	-0.011826	0.001878	3.1e-10	-0.013081	0.001881	3.67e-12	-0.001381	0.001956	0.480068	-0.003067	0.001848	0.096946	0.003106	0.002039	0.127656	-0.000382	0.001914	0.841908	-0.004427	0.001877	0.018343	-0.00398	0.001954	0.041691	-0.00203	0.001921	0.290728	-0.0054	0.001969	0.006098	-0.005311	0.002082	0.010777	0.002123	0.00201	0.290973	-0.00581	0.001859	0.001784	-0.004019	0.001936	0.037875	-0.0202027
rs4607155	C	T	0.752681	-0.011063	0.002134	2.22e-07	0.007183	0.002129	0.000744	0.003589	0.002132	0.09231	0.028022	0.002221	1.86e-36	0.026178	0.002095	8.42e-36	0.010157	0.002313	1.14e-05	0.012109	0.002172	2.54e-08	-0.005497	0.002128	0.00979	-0.005942	0.002221	0.007482	-0.001832	0.002185	0.401597	-0.002645	0.002242	0.238032	-0.000222	0.002367	0.925312	-0.005718	0.002288	0.012462	-0.028344	0.002107	3.41e-41	0.019968	0.002198	1.13e-19	-0.00999983
rs9831543	G	A	0.694822	-0.010982	0.002004	4.33e-08	0.006076	0.001998	0.002371	0.002918	0.002002	0.144868	0.026632	0.002086	2.81e-37	0.025072	0.001966	3.44e-37	0.010187	0.002173	2.81e-06	0.009633	0.00204	2.37e-06	-0.00565	0.001998	0.004697	-0.004861	0.002086	0.019829	-0.003104	0.002052	0.130282	-0.002841	0.002106	0.17744	-0.000837	0.002225	0.706893	-0.00514	0.00215	0.016829	-0.024706	0.001979	9.86e-36	0.017624	0.002066	1.54e-17	-0.00420116
rs6141	T	C	0.533857	-0.000146	0.001887	0.938177	-0.002246	0.00188	0.232293	-0.001411	0.001885	0.454033	-0.002992	0.00194	0.123054	-0.001735	0.001852	0.34905	-0.002715	0.002022	0.179461	0.001163	0.001919	0.544652	0.01059	0.001882	1.88e-08	0.012872	0.001956	4.82e-11	0.001173	0.001923	0.541997	-0.002476	0.001898	0.191967	0.002834	0.002065	0.169855	0.005941	0.001993	0.002884	0.060542	0.001866	8.4e-231	-0.011614	0.001919	1.49e-09	0.037604
rs41298087	T	C	0.315598	0.039964	0.001979	1.34e-90	-0.010454	0.001973	1.2e-07	0.002203	0.001978	0.265441	-0.076222	0.002064	1.36e-298	-0.065825	0.001944	3.01e-251	-0.036593	0.002148	5.25e-65	0.061576	0.002018	1.76e-204	0.000698	0.001974	0.723466	-0.003264	0.002062	0.113325	0.006183	0.002028	0.002312	-5.1e-05	0.002004	0.979627	0.007393	0.002201	0.000788	0.001621	0.002127	0.446029	-0.010932	0.001956	2.34e-08	0.001036	0.002045	0.612309	0.0302964
rs35734242	C	T	0.427676	0.000608	0.001954	0.755587	0.000336	0.00195	0.86323	0.000984	0.001953	0.614503	-0.001193	0.001947	0.540137	-0.000176	0.001921	0.926867	-0.003127	0.002024	0.122331	0.001676	0.001998	0.401593	0.02176	0.001948	6.3e-29	0.023416	0.002022	5.42e-31	0.008699	0.001987	1.22e-05	-0.00257	0.00197	0.192037	0.007326	0.002073	0.000412	-0.001319	0.002008	0.511404	0.002499	0.001942	0.198259	0.002282	0.001943	0.240056	-0.043902
rs11731274	G	T	0.176351	0.006962	0.002458	0.004633	0.011324	0.002453	3.95e-06	0.009432	0.002456	0.000124	0.003747	0.002532	0.138998	0.001062	0.002414	0.660026	0.007483	0.002633	0.004496	-0.01512	0.002507	1.67e-09	0.015624	0.002449	1.83e-10	0.010364	0.00255	4.87e-05	0.015822	0.002586	9.71e-10	0.007063	0.00249	0.00457	0.00602	0.002697	0.025649	0.001622	0.002612	0.534756	0.049872	0.002438	6.05e-93	-0.101923	0.002522	0	-0.0487997
rs10021661	G	A	0.505195	-0.000599	0.001851	0.746118	-0.002714	0.001844	0.140981	-0.002512	0.00185	0.174469	-0.001744	0.001931	0.366607	-0.002743	0.00182	0.131858	-0.000349	0.002008	0.862083	-0.001242	0.001886	0.510254	-0.004693	0.001845	0.010996	-0.006058	0.00192	0.001614	0.003192	0.001891	0.091418	-0.001995	0.001875	0.287141	-0.001229	0.002051	0.548963	-0.001411	0.001987	0.477677	-0.007532	0.001838	4.21e-05	0.012467	0.001927	1.01e-10	-0.0259991
rs1134634	C	G	0.586905	-0.02062	0.001874	3.93e-28	-0.000752	0.001867	0.687032	-0.004045	0.001874	0.030883	0.031515	0.001955	2.08e-58	0.030164	0.001843	3.81e-60	0.009054	0.002032	8.49e-06	-0.010954	0.00191	9.96e-09	-0.004659	0.001869	0.012691	-0.002528	0.001944	0.193344	-0.007265	0.001914	0.000148	-0.005064	0.001898	0.007635	-0.000944	0.002075	0.649229	-0.002928	0.002011	0.145345	-0.001296	0.001861	0.486018	0.002354	0.00195	0.22717	0.00890027
rs917665	A	C	0.591529	0.000541	0.001885	0.774157	0.001966	0.001878	0.294985	0.002763	0.001884	0.142493	0.003233	0.001966	0.100174	0.002882	0.001853	0.119898	0.001082	0.002044	0.59669	-0.000788	0.00192	0.681574	0.00269	0.00188	0.152376	0.003595	0.001955	0.065909	0.000638	0.001925	0.740258	0.005617	0.001909	0.003264	8.5e-05	0.002088	0.967356	0.00149	0.002022	0.461342	-0.014915	0.001871	1.67e-15	0.006778	0.001961	0.000552	-0.0303046
rs16874052	G	A	0.047313	0.040673	0.004361	1.17e-20	0.041931	0.00435	5.76e-22	0.044102	0.00435	3.99e-24	-0.006407	0.004537	0.157873	-0.002769	0.004281	0.517822	-0.008048	0.004714	0.087767	0.007503	0.004438	0.090931	0.003158	0.00434	0.46679	0.000377	0.004514	0.933406	0.002892	0.00444	0.514921	0.00804	0.004403	0.067879	-0.001454	0.004816	0.762798	-0.006834	0.004665	0.142879	-0.001987	0.004321	0.645547	0.007389	0.004524	0.102384	0.131499
rs28530750	A	G	0.043005	0.00386	0.004626	0.403991	0.002746	0.004615	0.551879	0.00168	0.00462	0.716221	-0.002156	0.004822	0.654783	-0.003428	0.004553	0.451419	-0.000406	0.005015	0.9355	0.003025	0.004716	0.52122	0.055643	0.004613	1.83e-33	0.05608	0.004812	2.36e-31	0.01142	0.004736	0.015909	0.044348	0.004697	3.9e-21	-0.005844	0.005131	0.254742	0.004672	0.00497	0.347262	0.010123	0.004601	0.027835	-0.005467	0.004804	0.255099	-0.0615031
rs13133642	C	T	0.680247	-0.002769	0.001974	0.160624	-0.000534	0.001969	0.786089	0.000765	0.001971	0.69794	0.004551	0.00206	0.027143	0.005376	0.001943	0.005664	-0.003958	0.002141	0.064468	0.00053	0.002016	0.792784	0.018514	0.001969	5.53e-21	-0.005442	0.002055	0.008106	0.066249	0.002022	2.23e-235	-0.003419	0.002006	0.08823	0.005597	0.002195	0.010785	-0.011408	0.002125	8.17e-08	-0.002944	0.001964	0.133943	0.001834	0.002057	0.372605	0.0829035
rs2279965	G	A	0.280897	0.004721	0.002067	0.022383	0.005694	0.002059	0.005689	0.00557	0.002058	0.006823	0.001377	0.002152	0.52218	0.001858	0.002029	0.359649	0.001069	0.002237	0.632564	-0.004158	0.002103	0.048066	0.003585	0.002054	0.080929	0.003989	0.002146	0.06307	0.001119	0.002113	0.596577	0.00301	0.002097	0.15115	-0.00276	0.002291	0.228309	0.005879	0.00222	0.008112	0.002933	0.002046	0.151755	-0.019208	0.002148	3.99e-19	0.00930314
rs218264	T	A	0.250857	-0.105388	0.00215	0	-0.041517	0.002145	2.28e-83	-0.046561	0.002142	1.04e-104	0.106254	0.002237	0	0.113661	0.002111	0	0.014954	0.002325	1.29e-10	-0.007243	0.00219	0.000947	0.025769	0.002141	2.52e-33	0.031802	0.002233	5.59e-46	-0.000779	0.002198	0.722845	0.01258	0.00218	8.08e-09	0.002449	0.002382	0.303892	-0.000108	0.002308	0.962781	0.004836	0.002133	0.02337	0.001011	0.002233	0.650856	0.0338981
rs13139100	A	T	0.340276	0.006844	0.001953	0.000461	0.005463	0.001948	0.005048	0.00657	0.001945	0.000733	-0.000229	0.002038	0.910312	-0.000837	0.001918	0.66248	-0.001918	0.002117	0.364957	0.003744	0.00199	0.05986	-0.003183	0.001943	0.101427	0.002256	0.002029	0.2663	-0.012827	0.001997	1.38e-10	-0.003482	0.001981	0.078786	-0.00477	0.002169	0.027896	-0.000568	0.002102	0.786901	-0.004939	0.001935	0.01072	0.004374	0.002034	0.031531	0.058599
rs11723621	G	A	0.290163	-0.002219	0.002034	0.275274	-0.002468	0.002026	0.223104	-0.005461	0.002023	0.006967	0.001653	0.002115	0.434341	-0.00437	0.001995	0.028519	0.009235	0.002197	2.67e-05	-0.002237	0.002067	0.279182	-0.029079	0.002022	7.57e-47	-0.026932	0.002109	2.67e-37	-0.013617	0.002076	5.57e-11	-0.013213	0.002061	1.48e-10	-0.008596	0.00225	0.000134	-0.006803	0.00218	0.00181	-0.012032	0.002014	2.38e-09	-0.001644	0.002109	0.43577	-0.0154993
rs1371794	C	A	0.622419	0.000595	0.001908	0.755114	-0.001857	0.001902	0.328897	-0.002158	0.0019	0.255974	-0.003047	0.001982	0.124125	-0.003072	0.001872	0.100891	0.000915	0.00206	0.657023	-0.001561	0.001942	0.421284	-0.063244	0.001899	3.5e-243	-0.07253	0.00198	8.07e-294	-0.00783	0.001948	5.89e-05	-0.014365	0.001934	1.15e-13	-0.00326	0.002109	0.122174	-0.003036	0.002044	0.137402	0.00559	0.001892	0.003138	-0.001486	0.001978	0.452327	-0.0170046
rs4859682	A	C	0.452866	0.025601	0.001853	2.27e-43	0.024462	0.001846	4.93e-40	0.026327	0.001843	3.13e-46	-0.006933	0.001929	0.000327	-0.004168	0.001818	0.021886	-0.006448	0.002004	0.001303	0.005617	0.001885	0.002893	0.003593	0.001843	0.051235	0.004384	0.001923	0.022643	0.001711	0.001892	0.365748	-0.002082	0.001879	0.267814	-0.001772	0.002054	0.388391	0.001441	0.00199	0.468946	0.001554	0.001835	0.396971	0.000613	0.001925	0.750066	-0.0398953
rs4560439	C	G	0.618937	0.009114	0.00191	1.85e-06	-0.002858	0.001903	0.133048	0.001621	0.0019	0.393481	-0.018096	0.001986	8.75e-20	-0.013431	0.001873	7.82e-13	-0.011305	0.002065	4.5e-08	0.009144	0.001939	2.45e-06	0.011468	0.001899	1.58e-09	0.010115	0.001977	3.18e-07	0.003873	0.001945	0.046505	0.012899	0.001931	2.49e-11	0.017023	0.00211	7.5e-16	0.006721	0.002044	0.001015	0.001371	0.001891	0.468476	0.015191	0.001981	1.85e-14	0.00149888
rs13138355	T	C	0.186185	0.010204	0.002372	1.72e-05	0.01256	0.00236	1.04e-07	0.012583	0.002367	1.08e-07	0.001271	0.002471	0.606919	0.001199	0.00233	0.606727	0.001243	0.002568	0.628282	0.003559	0.002418	0.141026	-0.046148	0.002358	3.25e-85	-0.028404	0.002466	1.18e-30	-0.024096	0.001755	7.19e-43	-0.050716	0.002406	1.34e-98	-0.021837	0.002633	1.17e-16	-0.054823	0.002551	2.35e-102	-0.002676	0.002351	0.255054	-0.003962	0.002468	0.108318	0.0028958
rs6854749	T	A	0.199176	0.005441	0.002302	0.01813	-0.022099	0.002291	5.44e-22	-0.020181	0.002298	1.73e-18	-0.039482	0.002392	3.86e-61	-0.039841	0.002261	1.91e-69	-0.005563	0.002487	0.02531	0.011616	0.002346	7.47e-07	0.000926	0.00229	0.685873	0.006134	0.002391	0.010324	-0.006031	0.001723	0.000468	0.007504	0.002334	0.001311	-0.032969	0.002547	2.83e-38	0.005599	0.002468	0.023287	0.010449	0.002283	4.8e-06	-0.019163	0.002388	1.07e-15	0.00220242
rs1431545	T	C	0.653335	0.002358	0.001993	0.23672	0.000508	0.001986	0.798168	0.002825	0.001987	0.154991	-0.002916	0.002083	0.16154	0.00044	0.001957	0.821944	-0.00503	0.002164	0.020119	0.000638	0.002028	0.752877	0.011782	0.001982	2.86e-09	0.004266	0.002072	0.039524	0.021141	0.002045	5.05e-25	0.008891	0.002022	1.11e-05	0.006921	0.002219	0.001819	0.007056	0.00215	0.001036	0.004946	0.001973	0.012197	-5e-06	0.00208	0.998205	0.0250048
rs17377951	T	C	0.201664	0.005977	0.002311	0.009714	0.003791	0.002305	0.10007	0.004003	0.002306	0.08255	-0.004676	0.002403	0.05169	-0.003198	0.002269	0.158691	-0.002628	0.002498	0.292662	-0.004188	0.002353	0.075154	-0.002487	0.002301	0.279701	0.000398	0.0024	0.868131	-0.003808	0.002368	0.10778	-0.007718	0.002342	0.000986	0.001039	0.002559	0.684623	-0.002409	0.002479	0.331064	0.008129	0.002289	0.000386	-0.023853	0.002397	2.71e-23	0.0318959
rs1126670	A	C	0.696063	-0.001992	0.001999	0.319082	-0.009363	0.001999	2.85e-06	-0.008989	0.001998	6.96e-06	-0.008299	0.00209	7.25e-05	-0.010015	0.001968	3.68e-07	0.000517	0.002171	0.811958	-0.002358	0.002041	0.24797	0.004948	0.001995	0.013166	0.004714	0.002082	0.023608	0.004852	0.00205	0.017976	-0.004972	0.002033	0.014464	-0.004173	0.002225	0.060722	-0.009218	0.002156	1.93e-05	0.02162	0.001986	1.46e-27	-0.015161	0.002088	3.96e-13	0.0235993
rs2866209	C	T	0.123925	-0.002321	0.002821	0.41078	0.00141	0.002822	0.617249	0.004949	0.002823	0.079578	0.007834	0.002945	0.00782	0.013141	0.002777	2.25e-06	-0.009251	0.003062	0.00253	0.009806	0.00288	0.000667	0.004277	0.002817	0.128982	-0.000444	0.00293	0.879606	0.007811	0.002885	0.006797	0.013513	0.002861	2.35e-06	0.004688	0.003129	0.13402	0.005335	0.003029	0.078241	0.011734	0.002802	2.86e-05	0.018457	0.002939	3.49e-10	0.0435967
rs2101975	G	A	0.430483	0.003797	0.001866	0.041924	0.005744	0.001866	0.002091	0.005901	0.001866	0.001573	0.000983	0.001946	0.613552	0.001384	0.001837	0.45117	-0.00104	0.002022	0.607021	0.000285	0.001905	0.881033	0.002596	0.001863	0.163367	0.01525	0.001943	4.35e-15	-0.026897	0.001912	6.92e-45	0.003018	0.001896	0.111401	0.002382	0.002072	0.250278	-0.005507	0.002008	0.006104	-0.007601	0.001854	4.16e-05	0.008934	0.001943	4.32e-06	0.0484027
rs3796944	C	T	0.406162	0.006582	0.001884	0.00048	0.00314	0.001883	0.095391	-0.002463	0.001881	0.19044	-0.003885	0.001967	0.048275	-0.013438	0.001854	4.38e-13	0.015293	0.002045	7.8e-14	-0.007286	0.001921	0.000151	-0.011043	0.001876	4.05e-09	-0.000894	0.001957	0.647916	-0.019357	0.001926	9.63e-24	-0.017991	0.001909	4.61e-21	-0.010852	0.002089	2.08e-07	-0.006742	0.002024	0.00087	-0.02579	0.00187	3.24e-43	-8.3e-05	0.001962	0.966319	0.00080032
rs35182026	T	C	0.181403	-0.019055	0.002391	1.69e-15	-0.020983	0.002388	1.65e-18	-0.019311	0.002386	6.18e-16	0.000761	0.002501	0.76075	0.003522	0.002353	0.134556	-0.00584	0.002598	0.024591	-0.005466	0.002443	0.025295	-0.002717	0.00238	0.253624	-0.000903	0.002493	0.717058	-0.003554	0.002453	0.147355	-0.001381	0.002432	0.57008	0.000815	0.002664	0.759694	-0.001489	0.002581	0.564153	0.002224	0.002373	0.348684	-0.000654	0.002498	0.79364	0.00720399
rs1814813	G	T	0.369465	-0.000866	0.001915	0.65111	-0.002604	0.001912	0.173195	-0.006547	0.001909	0.000609	-0.00354	0.001994	0.075899	-0.00833	0.001882	9.68e-06	0.007119	0.002073	0.000599	-0.004744	0.001949	0.014972	-0.014892	0.001907	6.09e-15	-0.013174	0.001985	3.35e-11	-0.010515	0.001953	7.42e-08	-0.01255	0.001937	9.6e-11	-0.005872	0.002118	0.005577	-0.002233	0.002052	0.276367	-0.018735	0.001794	1.72e-25	0.001681	0.001989	0.397894	-0.0343048
rs10006495	G	T	0.355842	-0.001147	0.001961	0.558369	-0.003166	0.001964	0.106956	-0.007233	0.001962	0.000229	-0.003789	0.002011	0.059616	-0.008658	0.001926	7.05e-06	0.007348	0.002093	0.000451	-0.005409	0.001994	0.006693	-0.015667	0.001959	1.35e-15	-0.013598	0.002031	2.21e-11	-0.011075	0.001999	3.09e-08	-0.012597	0.001982	2.15e-10	-0.005929	0.00214	0.005614	-0.002205	0.002071	0.286996	-0.019034	0.001874	3.25e-24	0.001678	0.002002	0.402061	-0.0311982
rs6845901	C	T	0.393393	-0.01505	0.001889	1.7e-15	0.007062	0.001885	0.000181	0.003989	0.001883	0.034129	0.033139	0.001966	1.1e-63	0.033582	0.001856	3.8e-73	0.006078	0.002043	0.002944	-0.008101	0.001924	2.58e-05	0.005587	0.001881	0.00299	0.001045	0.001962	0.594234	0.012417	0.00193	1.29e-10	0.000867	0.001915	0.650874	0.004076	0.002093	0.051465	0.005892	0.002028	0.003675	-0.008791	0.00177	6.94e-07	0.009289	0.001962	2.22e-06	-0.0179971
rs141430271	T	C	0.00899	0.05991	0.00986	1.27e-09	-0.019363	0.009862	0.049609	-0.003683	0.009857	0.708705	-0.117432	0.010107	3.58e-31	-0.106676	0.009694	3.93e-28	-0.043759	0.010502	3.13e-05	0.025137	0.010114	0.012964	0.022489	0.009842	0.022332	0.028505	0.010271	0.005531	0.007625	0.010112	0.450862	-0.002422	0.010029	0.809126	-0.01109	0.01082	0.305408	0.006465	0.010466	0.536793	0.000212	0.009415	0.982023	0.023943	0.010128	0.0181	0.166497
rs13120371	G	A	0.330084	0.000637	0.001966	0.745928	0.001621	0.001959	0.408011	0.001084	0.001957	0.579848	0.003021	0.002052	0.140925	0.002671	0.002025	0.187069	0.000697	0.002132	0.743721	-0.00242	0.002002	0.226772	0.002635	0.001955	0.177588	0.003537	0.002132	0.09707	0.001577	0.00201	0.432796	-0.003893	0.001995	0.051073	-0.003424	0.002185	0.117226	0.015459	0.002118	3e-13	-0.005518	0.001947	0.004617	-0.00658	0.002049	0.001325	0.0467038
rs13118519	T	C	0.503762	-0.004344	0.001877	0.020651	-0.003431	0.001868	0.066298	-0.003109	0.001875	0.097293	0.001187	0.001954	0.543575	0.002288	0.001846	0.21528	-0.000174	0.002031	0.931785	-0.00235	0.001915	0.219793	0.000238	0.001871	0.898625	-0.002673	0.001953	0.171161	0.005758	0.001995	0.003904	0.004841	0.001906	0.011106	0.001144	0.002081	0.582513	0.002157	0.002016	0.284647	-0.018389	0.001862	5.59e-23	-0.00586	0.00195	0.00267	-0.0220002
rs1822841	G	T	0.309255	0.00928	0.002026	4.69e-06	-0.003178	0.002019	0.115377	-0.001588	0.002024	0.432731	-0.019122	0.00208	4.1e-20	-0.019444	0.001992	1.81e-22	-0.004634	0.002162	0.032127	-0.029151	0.002067	3.96e-45	-0.004694	0.002018	0.020059	-0.008346	0.002099	7.05e-05	0.007956	0.002119	0.000175	-0.009615	0.002047	2.7e-06	-0.006641	0.002209	0.002656	0.000943	0.00214	0.659368	-0.017016	0.002011	2.83e-17	-0.00018	0.002076	0.930841	-0.0341985
rs11545157	C	T	0.112641	0.02512	0.002928	1.01e-17	0.018008	0.002922	7.33e-10	0.008156	0.002931	0.005411	-0.015095	0.003049	7.54e-07	-0.032793	0.00288	5.31e-30	0.028862	0.003171	9.39e-20	-0.009728	0.002983	0.001118	0.00394	0.002924	0.177787	0.008392	0.003041	0.005795	-0.006548	0.003108	0.035174	0.005265	0.00297	0.076299	0.007265	0.003243	0.025097	0.003448	0.003139	0.271939	0.00616	0.002911	0.034348	-0.007428	0.00304	0.014564	0.00429923
rs11936340	T	C	0.254467	-0.015279	0.002123	6.39e-13	-0.014591	0.002114	5.31e-12	-0.013278	0.002122	4.01e-10	0.006054	0.002219	0.006372	0.008035	0.002089	0.000121	-0.00529	0.002306	0.021781	0.001127	0.002164	0.602418	0.004737	0.002116	0.025201	-0.000723	0.002208	0.743299	0.013795	0.002263	1.11e-09	0.009336	0.002155	1.5e-05	0.004639	0.00236	0.049331	0.002544	0.002287	0.265917	0.019358	0.002107	4.21e-20	0.003449	0.002212	0.118901	0.00649884
rs2290846	A	G	0.283514	0.007416	0.002048	0.000296	0.008577	0.002044	2.75e-05	0.007513	0.002045	0.000241	2.1e-05	0.00213	0.992051	-0.00132	0.002011	0.511702	0.003713	0.002215	0.093666	-0.00511	0.002085	0.014255	0.016908	0.002037	1.09e-16	0.018804	0.002127	9.92e-19	0.006252	0.002092	0.002809	0.000355	0.002075	0.863947	0.00873	0.002268	0.000119	0.00348	0.002196	0.113044	0.001197	0.00203	0.55559	-0.007896	0.002125	0.000204	-0.0352024
rs2724564	T	G	0.556914	0.00221	0.001861	0.235038	0.000508	0.001856	0.784107	0.000405	0.001857	0.827334	-0.002545	0.001938	0.189056	-0.003075	0.001828	0.092459	0.000345	0.002014	0.863884	-0.001953	0.001895	0.30281	0.017266	0.001849	1.05e-20	0.013681	0.001933	1.53e-12	0.008904	0.001902	2.88e-06	0.009251	0.001886	9.56e-07	0.00994	0.002064	1.49e-06	0.004734	0.001999	0.017908	0.026249	0.001844	6.07e-46	-0.007655	0.001934	7.66e-05	0.0381047
rs4453916	A	G	0.397943	-0.002229	0.002041	0.274928	-0.007289	0.002071	0.000437	-0.002631	0.002069	0.203405	-0.007015	0.002123	0.000958	-0.000938	0.002003	0.6395	-0.014425	0.002221	8.58e-11	0.022195	0.002065	6.38e-27	0.002151	0.002059	0.296299	0.002304	0.0021	0.272686	0.002965	0.002074	0.152879	-0.000908	0.002057	0.658727	-0.001696	0.002246	0.450187	-0.000628	0.002167	0.772148	-0.003956	0.002051	0.053767	0.013546	0.002102	1.21e-10	0.058401
rs2014511	A	G	0.03286	0.004957	0.005217	0.342042	0.002398	0.005202	0.644872	0.002753	0.0052	0.59663	-0.001819	0.005454	0.738748	-0.003029	0.005123	0.554342	-0.005396	0.005669	0.341209	0.00599	0.005301	0.258475	0.009952	0.005179	0.054691	0.0026	0.005412	0.630984	0.016242	0.005328	0.002309	0.0165	0.005284	0.001799	-0.000288	0.005792	0.960377	0.001002	0.005612	0.858354	0.043579	0.005153	2.91e-17	-0.075334	0.005421	7.25e-44	-0.1246
rs113063027	A	C	0.086173	0.013043	0.003291	7.47e-05	0.010136	0.003278	0.001996	0.005666	0.00328	0.084058	-0.005162	0.003449	0.134532	-0.013283	0.003232	4e-05	0.013493	0.003581	0.000166	-0.009896	0.00335	0.003151	-0.018588	0.003265	1.28e-08	-0.010223	0.003422	0.002821	-0.022003	0.003366	6.45e-11	-0.024758	0.003339	1.27e-13	-0.010152	0.00367	0.005691	-0.012408	0.003559	0.000492	-0.032613	0.003256	1.39e-23	0.002321	0.003442	0.500226	0.0636037
rs62334097	G	A	0.112858	-0.006517	0.002917	0.025525	-0.008065	0.00292	0.005766	-0.007753	0.002919	0.00792	-0.003768	0.003042	0.215454	-0.001974	0.002872	0.491869	-0.004131	0.003161	0.191276	0.009809	0.002987	0.00103	-0.013204	0.002911	5.83e-06	-0.008276	0.003042	0.006532	-0.018812	0.002993	3.38e-10	-0.004645	0.002968	0.117584	0.000209	0.003244	0.94872	-0.001006	0.003143	0.748887	-0.00411	0.0029	0.156442	-0.000176	0.003042	0.953823	-0.00139902
rs34237618	C	T	0.174604	-0.001722	0.002451	0.482275	-0.001497	0.002028	0.46052	-0.001644	0.002447	0.501699	-0.000581	0.002551	0.819811	-0.000747	0.002406	0.756261	0.000966	0.002651	0.715501	0.003048	0.002497	0.22233	0.001655	0.00244	0.497483	0.003194	0.002547	0.209827	0.001106	0.002507	0.659192	-0.002355	0.002484	0.343121	-0.004709	0.002716	0.082936	-0.002203	0.002631	0.402454	0.000624	0.002431	0.797443	-0.023248	0.002544	6.74e-20	0.00190181
rs62344826	A	G	0.087271	0.016652	0.003288	4.16e-07	0.01451	0.002747	1.31e-07	0.021126	0.003282	1.26e-10	0.001623	0.003411	0.634245	0.001988	0.003228	0.53802	0.001448	0.003547	0.683204	-0.003567	0.003349	0.286704	-0.002225	0.003273	0.496673	-0.000801	0.003417	0.814546	-0.004888	0.003361	0.145818	-0.00133	0.003331	0.689609	-0.002727	0.003635	0.453162	-0.004806	0.003521	0.17223	-0.010056	0.003262	0.002062	-0.00186	0.003404	0.584806	-0.072603
rs35188965	T	C	0.580365	-0.024996	0.001968	6.18e-37	-0.013648	0.001987	6.74e-12	-0.004563	0.00199	0.021894	0.020582	0.00196	9.09e-26	0.037417	0.001934	2.58e-83	-0.027603	0.002037	8.93e-42	-0.074744	0.002006	7.8e-304	-0.01362	0.001984	6.99e-12	-0.015257	0.002035	6.85e-14	-0.00098	0.002001	0.624226	-0.00843	0.001981	2.11e-05	-0.004554	0.002088	0.029197	-0.00055	0.002016	0.784896	0.004273	0.001975	0.030527	-0.036921	0.001948	5.09e-80	0.00840458
rs6866330	T	G	0.497556	0.004227	0.001969	0.031806	0.004566	0.001961	0.019928	0.00298	0.001964	0.129232	-0.000244	0.00203	0.904256	-0.003047	0.001934	0.115107	0.007494	0.00211	0.000386	-0.013857	0.002001	4.52e-12	0.001029	0.001959	0.599206	-0.000298	0.002045	0.884033	0.000339	0.002012	0.866198	0.002713	0.001996	0.17397	0.000396	0.002163	0.85479	0.000516	0.00209	0.805071	0.004065	0.001949	0.037054	0.000365	0.00202	0.856405	-0.0239034
rs11750208	T	C	0.299433	-0.012639	0.00202	4.07e-10	-0.011841	0.002035	6.06e-09	-0.013135	0.002038	1.19e-10	0.003022	0.0021	0.150164	0.002001	0.001984	0.313274	0.003217	0.002182	0.140475	-0.0036	0.002052	0.079346	0.002333	0.002032	0.250898	0.000228	0.002099	0.913436	0.006267	0.002065	0.002414	0.002818	0.002049	0.169024	0.001418	0.002235	0.525988	-0.00131	0.002161	0.544473	0.009857	0.002022	1.11e-06	-0.00141	0.002087	0.499357	0.0071047
rs10062687	G	T	0.233804	-0.001094	0.002185	0.61678	-0.001352	0.002178	0.53496	-0.000919	0.002178	0.673005	-0.000127	0.002282	0.955713	0.000248	0.00215	0.908216	-0.003435	0.002369	0.147033	0.003375	0.002224	0.12914	-0.005761	0.002177	0.008148	-0.005612	0.002273	0.013582	-0.005786	0.002238	0.009745	-0.001226	0.002218	0.580536	-0.004721	0.00243	0.052042	0.024145	0.002349	9.47e-25	0.002115	0.002165	0.3287	0.001428	0.00227	0.529162	-0.00400198
rs964752	G	C	0.539432	0.000682	0.001886	0.717659	-0.001433	0.001882	0.446372	-0.000553	0.001881	0.768613	-0.002002	0.001957	0.306296	-0.003192	0.001854	0.085216	8.7e-05	0.002034	0.965838	0.005138	0.001917	0.007386	-0.006321	0.00188	0.000775	-0.006763	0.001961	0.000566	0.001774	0.00193	0.358015	-0.012387	0.001912	9.61e-11	-0.004956	0.002085	0.017477	-0.004711	0.002015	0.019421	-0.004722	0.00187	0.011567	0.002453	0.001947	0.207545	-0.00919757
rs116619972	A	G	0.026363	-0.00953	0.005782	0.099308	-0.008965	0.005771	0.120308	-0.00994	0.005773	0.085143	0.006811	0.005994	0.255809	0.005845	0.005684	0.303848	0.002651	0.006227	0.670332	-0.007711	0.005878	0.189566	-0.021214	0.005769	0.000238	-0.011361	0.006014	0.058868	-0.019127	0.005918	0.001235	-0.040259	0.005861	6.73e-12	-0.005716	0.006388	0.370904	-0.00203	0.006176	0.742383	-0.006025	0.005735	0.293447	-0.006829	0.005952	0.251165	0.00019998
rs11567701	T	G	0.262062	0.002205	0.002095	0.292448	0.00011	0.002089	0.9579	-0.000624	0.002087	0.764861	-0.004467	0.002186	0.041023	-0.004307	0.002059	0.036492	-0.000258	0.00227	0.909655	7.7e-05	0.002131	0.971145	0.019912	0.002086	1.44e-21	-0.000338	0.002179	0.876748	0.054358	0.002147	2.4e-141	0.003285	0.002126	0.122238	0.010691	0.002328	4.46e-06	0.015273	0.002251	1.21e-11	0.003089	0.002076	0.136704	-0.002322	0.002176	0.285863	0.0338022
rs357282	T	G	0.130572	-0.021365	0.002748	7.97e-15	-0.01996	0.002743	3.54e-13	-0.020021	0.00274	2.87e-13	0.007276	0.002866	0.011135	0.006261	0.002702	0.020508	0.001451	0.002977	0.625979	0.006987	0.002795	0.012458	0.00403	0.002738	0.141073	0.005905	0.00285	0.038303	-0.003403	0.00281	0.22583	-0.000173	0.002781	0.950333	-0.004668	0.003043	0.125047	0.002041	0.002942	0.488009	-0.003369	0.002723	0.21602	-0.00302	0.002849	0.289051	0.112096
rs67276929	T	C	0.221876	-0.007099	0.002359	0.002626	-0.004007	0.002355	0.088826	-0.008443	0.002359	0.000346	0.004328	0.002344	0.064806	-0.002288	0.002319	0.323759	0.016325	0.002436	2.12e-11	-0.009613	0.002409	6.65e-05	-0.001007	0.002352	0.668473	0.00251	0.002442	0.304046	-0.008445	0.002402	0.00044	0.003564	0.002377	0.133814	-0.001414	0.002498	0.57132	-0.004126	0.002414	0.08741	0.002792	0.002341	0.233053	0.006121	0.002333	0.00873	-0.0312018
rs750583	C	G	0.497499	0.003271	0.001852	0.077411	0.009858	0.001854	1.08e-07	0.007484	0.001849	5.23e-05	0.009054	0.001931	2.79e-06	0.00591	0.001824	0.001199	0.008004	0.002006	6.65e-05	-0.015588	0.001887	1.52e-16	-0.00911	0.001846	8.15e-07	-0.002567	0.001373	0.06154	-0.012853	0.001899	1.35e-11	-0.007578	0.001881	5.68e-05	-0.00424	0.002056	0.039214	-0.010457	0.001988	1.46e-07	0.000243	0.001837	0.894673	-0.00956	0.00192	6.55e-07	0.0127978
rs2548496	G	A	0.208196	-0.002545	0.002274	0.262999	-0.004033	0.002267	0.075288	-0.001647	0.002269	0.468101	-0.003369	0.00237	0.155164	0.001059	0.002233	0.635494	-0.008447	0.002462	0.000606	-0.003204	0.002308	0.165069	0.006408	0.00226	0.004589	-0.001877	0.002364	0.42708	0.018994	0.002326	3.34e-16	0.005933	0.002304	0.010055	0.004214	0.002524	0.095005	0.001214	0.00244	0.618764	-0.004598	0.002251	0.041131	0.005701	0.002357	0.015602	0.0243029
rs3096150	G	A	0.154741	0.006885	0.002555	0.007071	0.007363	0.002548	0.003863	0.011268	0.002549	1e-05	-0.001254	0.002659	0.637268	0.002739	0.00251	0.275226	-0.010984	0.002762	7.05e-05	0.025358	0.002597	1.71e-22	-0.004462	0.002539	0.078811	-0.003103	0.002655	0.242563	-0.003071	0.002613	0.239823	-0.011871	0.002589	4.6e-06	-0.003045	0.00283	0.281961	-0.002688	0.002737	0.326078	-0.008696	0.002529	0.00059	0.003257	0.002645	0.218192	0.0467038
rs4482863	C	T	0.661291	-0.008678	0.002044	2.22e-05	-0.0079	0.002038	0.000107	-0.009694	0.002041	2.07e-06	0.001478	0.002031	0.466884	-0.000473	0.00201	0.8138	0.003853	0.00211	0.067868	-0.001236	0.002086	0.553353	-0.014021	0.002035	5.82e-12	-0.009033	0.002115	1.97e-05	-0.013987	0.00208	1.82e-11	-0.018412	0.002059	4.04e-19	-0.011094	0.002162	2.94e-07	-0.004134	0.002091	0.048054	-0.013592	0.002027	2.08e-11	0.00015	0.002021	0.940833	0.00359646
rs11744663	A	G	0.190482	-0.003615	0.002365	0.126327	-0.007591	0.002358	0.001294	-0.007866	0.002361	0.000868	-0.003677	0.002449	0.133267	-0.004819	0.002323	0.038087	0.001475	0.002544	0.562169	-0.001234	0.002403	0.607548	-0.018732	0.002351	1.72e-15	-0.015971	0.002456	8.1e-11	-0.01296	0.002416	8.33e-08	-0.019366	0.002394	6.24e-16	-0.004768	0.002608	0.067481	-0.00815	0.00252	0.001229	-0.003163	0.002342	0.17689	0.000198	0.002435	0.935196	-0.0426048
rs11747856	A	G	0.794487	0.000869	0.002286	0.703791	0.002631	0.002279	0.24826	0.001223	0.002281	0.59184	0.001669	0.002383	0.483604	0.000301	0.00225	0.893535	0.003975	0.002475	0.108286	-0.003454	0.002324	0.137075	-0.000156	0.002282	0.945591	-0.000958	0.002381	0.687562	0.001195	0.002366	0.613582	0.000185	0.002321	0.936457	0.004818	0.002539	0.057701	0.003475	0.002454	0.156616	0.012154	0.002269	8.68e-08	-0.045714	0.002371	9.45e-83	-0.017604
rs10062757	C	T	0.414685	-0.007759	0.001873	3.48e-05	-0.002315	0.001867	0.215021	-0.003935	0.001869	0.035263	0.009345	0.001953	1.74e-06	0.007401	0.001844	6.02e-05	0.007191	0.002029	0.000397	-0.006703	0.001908	0.000445	-0.001344	0.001869	0.472221	-0.00137	0.001951	0.482679	-0.00038	0.001939	0.844685	0.004066	0.001902	0.03256	0.00188	0.00208	0.366019	0.001844	0.002011	0.359164	0.019697	0.001857	2.9e-26	-0.026138	0.001942	3.07e-41	0.0220002
rs3756668	A	G	0.4567	-0.010991	0.001855	3.22e-09	0.005134	0.00185	0.005527	0.002899	0.001851	0.117381	0.024243	0.001937	6.68e-36	0.023731	0.001826	1.36e-38	0.007156	0.002013	0.000382	0.020823	0.001887	2.8e-28	-0.003703	0.001852	0.045576	-0.003042	0.001927	0.114347	-0.006095	0.001916	0.00147	0.003268	0.001878	0.081942	-0.000232	0.002057	0.910352	-0.005643	0.001988	0.004548	-0.000242	0.00184	0.89534	0.0043	0.001927	0.025679	0.0379988
rs66514959	A	G	0.444222	0.003028	0.001931	0.117003	0.004064	0.001959	0.038042	0.004404	0.001957	0.024438	0.000316	0.002019	0.875405	0.000222	0.001899	0.906999	0.00086	0.00211	0.683461	0.007044	0.001955	0.000316	-0.022273	0.001957	5.66e-30	-0.025817	0.001993	2.48e-38	-0.004049	0.00199	0.041846	-0.003448	0.00195	0.076982	-0.007967	0.002135	0.000192	0.002852	0.002056	0.165299	0.001238	0.001942	0.524074	-0.003257	0.001993	0.102228	0.00720399
rs115216147	A	T	0.065904	-0.008605	0.004075	0.034756	-0.011619	0.004127	0.004887	-0.009577	0.004129	0.020411	-0.003414	0.004049	0.399219	0.000215	0.004004	0.95714	-0.009089	0.004222	0.031366	0.025667	0.004143	6.01e-10	-0.022031	0.004116	8.88e-08	-0.025897	0.004187	6.38e-10	-0.001328	0.004137	0.748264	-0.010194	0.004094	0.0128	-0.014246	0.00429	0.000902	0.003829	0.004139	0.354903	0.001649	0.004094	0.687077	0.005398	0.004014	0.178711	0.0425038
rs34651	T	C	0.919629	0.013206	0.003428	0.000118	0.037673	0.003422	3.77e-28	0.024815	0.003418	4.02e-13	0.03033	0.003552	1.42e-17	0.01401	0.003367	3.2e-05	0.041235	0.003691	6.1e-29	-0.050103	0.003481	6.43e-47	-0.003841	0.003413	0.260394	-0.003205	0.003561	0.368026	-0.008025	0.003501	0.021902	0.013742	0.003467	7.47e-05	0.001077	0.003784	0.77598	0.010348	0.003656	0.004659	0.042828	0.003399	2.36e-36	-0.053084	0.003537	7.19e-51	-0.0316971
rs34592828	A	G	0.043883	0.032675	0.004509	4.44e-13	0.014258	0.004506	0.001561	0.020468	0.004502	5.53e-06	-0.03197	0.00467	7.88e-12	-0.024348	0.004429	3.94e-08	-0.017317	0.004856	0.000365	0.009653	0.004577	0.034975	-0.011718	0.004497	0.00918	-0.00945	0.004676	0.043313	-0.017887	0.004602	0.000103	0.002742	0.004559	0.547612	0.004554	0.004967	0.359176	2.9e-05	0.004795	0.995093	-0.131568	0.004514	1.18e-186	0.267788	0.004697	0	-0.0176956
rs2973350	T	A	0.638011	0.001804	0.001924	0.348475	-0.001585	0.001917	0.408325	-0.001683	0.001918	0.380213	-0.004452	0.002002	0.026206	-0.005113	0.00189	0.006843	9.7e-05	0.00208	0.962848	-0.002074	0.001956	0.288941	-0.001874	0.001917	0.328405	-0.000931	0.002	0.64155	-0.001836	0.001968	0.350854	-0.003771	0.00195	0.053126	0.002156	0.002133	0.312146	0.004144	0.002062	0.044436	0.012237	0.001905	1.36e-10	0.000217	0.001993	0.91339	0.00609856
rs78404578	A	G	0.175725	0.007638	0.002463	0.001934	0.001499	0.00246	0.542174	0.000826	0.002461	0.737192	-0.010567	0.002539	3.2e-05	-0.012249	0.002419	4.19e-07	0.001354	0.00264	0.608032	0.000697	0.002504	0.78081	0.01312	0.002458	9.67e-08	0.016609	0.002555	8.25e-11	-0.000699	0.002515	0.780922	0.003523	0.002491	0.157332	0.005992	0.002702	0.026591	0.002117	0.002612	0.417616	0.00395	0.002444	0.106112	0.000627	0.002526	0.80394	-0.0285024
rs114694170	C	T	0.057398	0.04101	0.004012	1.71e-24	0.02189	0.004005	4.73e-08	0.022802	0.004007	1.3e-08	-0.034052	0.004148	2.34e-16	-0.036452	0.003941	2.4e-20	-0.003894	0.004311	0.366419	0.016621	0.004076	4.6e-05	0.013641	0.004002	0.000657	0.012978	0.004168	0.001857	0.002593	0.004096	0.526676	0.003937	0.004057	0.331794	0.007684	0.00442	0.082146	0.009727	0.00427	0.022743	0.148818	0.00396	0	-0.137743	0.004101	2.74e-247	-0.0203025
rs6452920	A	G	0.375914	-0.000609	0.001969	0.757228	-0.003365	0.001997	0.091947	-0.002793	0.001995	0.161521	-0.003905	0.002058	0.057828	-0.003732	0.001932	0.053436	-0.002193	0.002151	0.307893	-0.001725	0.00199	0.3861	0.00576	0.001989	0.003797	0.007184	0.002027	0.000397	-0.000344	0.002004	0.863712	-0.002184	0.001984	0.27088	0.00688	0.002177	0.00158	0.001494	0.002096	0.476102	0.01731	0.001976	2.05e-18	-0.001152	0.002034	0.571263	0.0323026
rs13185488	A	G	0.22528	0.000438	0.002205	0.842678	-0.002264	0.002199	0.303315	-0.001088	0.002201	0.621247	-0.0026	0.002292	0.256691	-0.002051	0.002166	0.343636	0.000242	0.002382	0.919007	-0.008919	0.00224	6.9e-05	-0.001692	0.002195	0.440805	0.002005	0.002289	0.381193	-0.008124	0.002254	0.000314	-0.000923	0.002233	0.679533	-0.000877	0.00244	0.719396	0.003087	0.002358	0.190503	-0.019956	0.002184	6.75e-20	0.010917	0.00228	1.71e-06	0.0394034
rs34495	T	G	0.303118	0.005937	0.002011	0.003162	0.004576	0.002006	0.022538	0.004128	0.002007	0.039728	-0.00326	0.002095	0.119663	-0.005123	0.001975	0.009499	0.001858	0.002176	0.393292	-0.000678	0.00204	0.739711	0.004233	0.002002	0.034482	0.007544	0.002088	0.000305	-0.000523	0.002055	0.79926	-0.00067	0.002036	0.742242	-0.003945	0.002229	0.076708	-0.01983	0.002155	3.67e-20	0.004106	0.001991	0.039186	-0.001536	0.002082	0.460574	-0.00739729
rs1445171	C	T	0.517215	-0.002651	0.00185	0.151843	-0.003411	0.001848	0.064925	-0.003231	0.001846	0.08007	-0.001085	0.001928	0.573833	-0.000605	0.00182	0.739494	-0.001306	0.002004	0.514576	0.003138	0.001879	0.094994	0.014006	0.001844	3.17e-14	0.014312	0.001927	1.15e-13	0.006755	0.001895	0.000367	0.008294	0.001878	1.02e-05	-0.000871	0.002054	0.671499	0.002114	0.001985	0.286939	0.002685	0.001835	0.143547	0.002138	0.001917	0.264568	0.00080032
rs2725117	C	A	0.607988	-0.002348	0.001978	0.235077	-0.002919	0.00201	0.146443	-0.002654	0.002004	0.185394	-0.002249	0.002067	0.276645	-0.000867	0.001944	0.65557	-0.001314	0.00216	0.543072	0.002606	0.001999	0.192162	0.014181	0.002001	1.42e-12	0.009196	0.002041	6.7e-06	0.014628	0.002016	4.13e-13	0.011631	0.001996	5.82e-09	0.000615	0.002187	0.778675	0.006753	0.002105	0.001347	0.004605	0.00199	0.020688	0.000657	0.002041	0.74758	0.0198966
rs2416528	G	T	0.163372	-0.009588	0.002492	0.00012	-0.001023	0.002491	0.681319	-0.001064	0.002489	0.669122	0.015057	0.002595	6.69e-09	0.01552	0.002452	2.52e-10	0.001967	0.002696	0.465696	0.005787	0.002536	0.022525	0.011437	0.002485	4.23e-06	0.012575	0.002593	1.26e-06	0.000275	0.002551	0.913996	0.008848	0.002528	0.000467	0.010385	0.002762	0.000172	0.014326	0.00267	8.25e-08	0.004899	0.002475	0.047766	0.006062	0.002581	0.018877	0.00520351
rs885122	G	A	0.394212	-0.004097	0.001899	0.030985	0.003453	0.001897	0.068793	0.001123	0.001898	0.554075	0.011936	0.001984	1.85e-09	0.009322	0.001868	6.14e-07	0.007772	0.002062	0.000165	-0.013984	0.001933	4.83e-13	-0.002576	0.001891	0.17311	-0.002811	0.001977	0.155109	-0.000293	0.001947	0.88036	-0.000392	0.001928	0.838806	-0.000506	0.002113	0.810803	0.000285	0.002043	0.888942	-0.002013	0.001882	0.284612	0.002559	0.001975	0.195011	-0.00239712
rs73239280	A	G	0.204017	0.003	0.002288	0.189672	0.004446	0.002285	0.051721	0.003617	0.002286	0.113628	0.002273	0.002391	0.341773	0.00062	0.002251	0.782852	0.003992	0.002483	0.10788	0.005827	0.002332	0.012494	-0.022254	0.002278	1.6e-22	-0.011896	0.002385	6.24e-07	-0.031522	0.002348	4.72e-41	-0.011248	0.002325	1.34e-06	-0.013512	0.00255	1.19e-07	-0.007096	0.002466	0.004017	-0.006141	0.002267	0.00676	-0.001034	0.002382	0.664338	0.0230034
rs13172043	A	G	0.559924	-0.000701	0.001859	0.706061	-0.004356	0.001852	0.018712	-0.002629	0.001856	0.156576	-0.004467	0.001936	0.021069	-0.002551	0.001826	0.162295	-0.007012	0.002011	0.000492	0.006033	0.001889	0.001412	0.011088	0.001852	2.18e-09	0.011756	0.001932	1.19e-09	0.004107	0.001902	0.030875	0.003479	0.001884	0.064769	0.006095	0.002061	0.003111	0.00353	0.001993	0.076452	0.011592	0.00184	3.05e-10	0.023511	0.001926	3.09e-34	0.00880116
rs1972627	G	A	0.322137	-0.00474	0.001976	0.016492	-0.003691	0.001969	0.060799	-0.005046	0.001972	0.010526	0.002362	0.00206	0.251504	0.000557	0.001941	0.774005	0.002232	0.00214	0.296957	-0.014249	0.002008	1.35e-12	0.0034	0.001968	0.084011	0.003865	0.002054	0.059882	0.001058	0.002022	0.601004	-0.000311	0.002003	0.876523	-0.001036	0.002194	0.636698	-0.000557	0.002121	0.792675	0.005377	0.001955	0.005977	0.000288	0.00205	0.888377	0.034105
rs6882861	A	G	0.241988	0.002615	0.002156	0.225168	0.003871	0.002146	0.071256	0.003423	0.00215	0.111471	0.001021	0.002249	0.64989	0.00117	0.002117	0.58048	-0.001111	0.002335	0.634135	-0.001862	0.002191	0.395266	0.010326	0.002145	1.51e-06	0.00343	0.00224	0.125712	0.018512	0.002207	5.13e-17	0.003468	0.002185	0.112556	0.000968	0.002394	0.685868	0.000178	0.002316	0.938552	0.003388	0.002132	0.111945	-0.005975	0.002237	0.007587	-0.0236986
rs2271352	C	G	0.22392	-0.000106	0.002236	0.962231	4.6e-05	0.00223	0.983468	0.000724	0.002234	0.745766	-0.001425	0.00232	0.539123	0.000499	0.002197	0.820468	-0.001971	0.002411	0.413732	-0.002155	0.002273	0.343183	0.000933	0.002229	0.675349	-0.000779	0.002322	0.737223	0.003857	0.002287	0.091634	-0.003257	0.002264	0.150323	0.042265	0.00247	1.44e-65	0.001581	0.002387	0.507836	-0.002506	0.002215	0.258011	0.001873	0.002307	0.416837	0.0106036
rs3812049	G	C	0.742553	-0.005222	0.002199	0.017596	-0.003389	0.002229	0.128422	-0.005014	0.002229	0.02452	0.002316	0.002295	0.3128	0.000908	0.002158	0.673946	0.004306	0.002398	0.072582	0.129444	0.002219	0	0.014297	0.002223	1.31e-10	0.003503	0.002264	0.121817	0.027278	0.002239	4.14e-34	0.011763	0.002216	1.13e-07	0.007019	0.002427	0.003842	0.015454	0.002337	3.88e-11	-0.005298	0.002206	0.016345	0.009124	0.002264	5.64e-05	0.0230025
rs182622154	T	C	0.066346	0.000365	0.004026	0.927777	0.000801	0.004097	0.845027	-0.001332	0.004089	0.744574	0.002128	0.004113	0.604903	-0.001783	0.003958	0.652489	0.007241	0.004296	0.091843	-0.002645	0.00408	0.516785	-0.034002	0.004077	7.8e-17	-0.027887	0.004142	1.73e-11	-0.019137	0.004092	2.96e-06	-0.00897	0.004051	0.026814	-0.014673	0.004347	0.000741	-0.050257	0.004187	3.69e-33	-0.014558	0.004055	0.000333	0.01038	0.00407	0.01077	0.322902
rs75925066	A	C	0.022795	0.005619	0.006279	0.370833	0.007392	0.006302	0.240828	0.0101	0.006302	0.109009	-9.5e-05	0.006418	0.988239	0.00371	0.006175	0.547979	-0.005398	0.006687	0.419497	-0.011279	0.006381	0.077108	0.039915	0.006282	2.17e-10	0.009411	0.006512	0.148418	0.085435	0.006412	1.84e-40	0.017965	0.006347	0.004664	0.004358	0.006833	0.52365	0.007431	0.006597	0.259968	-0.005541	0.006245	0.37491	0.016711	0.006365	0.008668	0.141604
rs13158375	T	A	0.837694	-0.003632	0.002643	0.169381	-0.003678	0.002636	0.162924	-0.003493	0.00264	0.185883	0.00085	0.002626	0.746085	0.001799	0.002598	0.488822	-0.001018	0.002729	0.709212	-0.006374	0.002694	0.018008	-0.000131	0.002633	0.960338	-0.000155	0.002733	0.954627	-0.002286	0.002687	0.394987	0.00669	0.00266	0.011932	-0.002481	0.002796	0.374736	0.003022	0.002703	0.263559	-8.9e-05	0.00262	0.972911	0.018779	0.002607	6.12e-13	0.00800193
rs2905582	C	T	0.190473	0.012624	0.002354	8.36e-08	0.016914	0.002359	7.83e-13	0.015571	0.002357	4.08e-11	0.00238	0.002455	0.332239	0.001287	0.002318	0.578701	0.004564	0.00255	0.073518	0.000564	0.002398	0.813998	5.6e-05	0.002351	0.980977	-0.001866	0.002453	0.446748	-0.002809	0.002414	0.244462	0.001223	0.002391	0.609008	-0.000971	0.002614	0.710207	0.000812	0.002526	0.747918	-0.001331	0.002338	0.569214	-0.004409	0.002442	0.070985	0.0538017
rs6580200	G	A	0.331605	9e-06	0.001991	0.996556	0.002339	0.00199	0.239961	0.000666	0.00199	0.737923	0.00365	0.002044	0.074124	0.002491	0.001959	0.203588	0.003105	0.002123	0.143586	-0.006126	0.002029	0.002543	-0.004523	0.001984	0.022663	-0.002926	0.00207	0.157457	-0.002271	0.002036	0.264708	-0.0074	0.002016	0.000244	-0.003569	0.002176	0.100914	0.002159	0.002104	0.304759	-0.016538	0.001975	5.85e-17	0.00416	0.002033	0.040745	-0.0141987
rs72790070	A	G	0.032008	-0.005877	0.005273	0.264985	-0.009072	0.00526	0.084595	-0.00605	0.005256	0.249683	-0.00305	0.005479	0.577754	0.000894	0.005173	0.86282	-0.007922	0.005694	0.164128	0.011932	0.005364	0.026143	0.019281	0.005243	0.000238	0.018035	0.005482	0.001008	0.007809	0.005398	0.148005	-0.001881	0.005348	0.725061	-0.000728	0.005846	0.900862	0.004928	0.005649	0.382998	-0.007343	0.005226	0.160041	0.063642	0.005478	3.64e-31	0.0385955
rs2939523	A	C	0.624854	0.001595	0.001935	0.409785	7.4e-05	0.001934	0.969332	-0.000366	0.001932	0.849891	-0.00317	0.002009	0.114662	-0.003954	0.001899	0.037404	0.000381	0.002088	0.855052	0.012583	0.001965	1.56e-10	0.001183	0.001927	0.539399	-0.001416	0.002009	0.480898	0.005699	0.001978	0.003966	0.00144	0.001959	0.462239	-0.000951	0.00214	0.656857	0.002332	0.002068	0.259334	0.003397	0.001915	0.076155	-0.003209	0.001998	0.108227	0.00539542
rs6876503	T	C	0.139954	0.000484	0.002825	0.864077	0.002119	0.002813	0.451406	0.002624	0.002818	0.351789	-0.000192	0.002807	0.945504	0.000933	0.002778	0.73698	-0.001889	0.002915	0.516904	0.004013	0.002888	0.164694	-0.020239	0.002811	6.22e-13	-0.015217	0.002927	2.04e-07	-0.019111	0.002878	3.26e-11	-0.010766	0.002849	0.000159	-0.007171	0.002993	0.016586	-0.003483	0.002894	0.228787	0.00727	0.002799	0.009408	0.000514	0.002796	0.854211	0.00019998
rs17656204	T	C	0.32125	-0.00137	0.002019	0.497469	-0.001953	0.002015	0.332503	-0.002777	0.002014	0.167922	-0.002037	0.00208	0.327446	-0.001469	0.001982	0.458602	-0.000197	0.002163	0.92758	0.00089	0.002047	0.663706	-0.009777	0.002009	1.15e-06	-0.00337	0.002089	0.106644	-0.006382	0.002055	0.001912	-0.054151	0.002035	6.78e-156	-0.003562	0.002209	0.106807	-0.003398	0.002135	0.111437	-0.004995	0.001998	0.012434	0.000653	0.002067	0.752094	0.00890027
rs61745454	G	A	0.041836	-0.005112	0.004612	0.267639	0.009534	0.004613	0.038763	0.007643	0.004625	0.098446	0.023097	0.004798	1.51e-06	0.0221	0.004541	1.15e-06	0.008999	0.00499	0.071304	-0.059577	0.004702	9.35e-37	-0.040934	0.004544	2.23e-19	-0.030874	0.004803	1.33e-10	-0.034183	0.004728	5.03e-13	-0.038476	0.004685	2.27e-16	-0.017674	0.005114	0.000552	-0.013977	0.004939	0.004667	-0.021144	0.004582	4e-06	0.00591	0.004774	0.215758	-0.0968
rs357613	A	G	0.457184	0.001798	0.002005	0.369892	0.002834	0.002017	0.159967	0.004373	0.002022	0.030588	0.001778	0.002044	0.384287	0.004076	0.001973	0.03884	-0.003222	0.002145	0.133116	-0.009607	0.002036	2.41e-06	0.003414	0.001995	0.087024	0.004214	0.002074	0.042125	-0.000943	0.002042	0.644233	0.010794	0.002019	9.21e-08	-0.01519	0.002179	3.26e-12	0.002007	0.002094	0.338013	0.001681	0.001998	0.400132	0.000493	0.002018	0.807062	0.0572023
rs4594908	G	A	0.632304	0.000587	0.001905	0.758104	0.008399	0.0019	9.99e-06	0.005033	0.001906	0.00828	0.010543	0.001989	1.17e-07	0.005849	0.001876	0.001827	0.009979	0.002065	1.38e-06	0.019804	0.001941	2.03e-24	0.002819	0.00187	0.131693	0.003421	0.001985	0.08472	-0.000501	0.001953	0.79746	0.004436	0.001936	0.021929	4e-06	0.002117	0.998393	-0.00103	0.002047	0.614849	-0.007532	0.001889	6.77e-05	0.003734	0.001978	0.059136	0.00080032
rs35998524	T	C	0.095452	-0.028644	0.003154	1.12e-19	0.029912	0.003148	2.21e-21	0.010153	0.003157	0.001305	0.086386	0.003287	3.84e-152	0.066968	0.003106	4.56e-103	0.059596	0.003416	4.21e-68	-0.020918	0.003211	7.57e-11	0.006356	0.003099	0.040247	0.007752	0.003289	0.018444	-0.002423	0.003236	0.454085	-0.000975	0.003207	0.761158	0.002507	0.003503	0.474161	-0.000854	0.003386	0.800805	0.002971	0.003128	0.34216	-0.0051	0.003269	0.11874	0.00730327
rs6556405	C	T	0.253578	0.000404	0.00212	0.848703	-0.003668	0.002114	0.082677	-0.003448	0.00212	0.103759	-0.00526	0.002216	0.017647	-0.005155	0.002087	0.013544	-0.000162	0.002301	0.943784	0.01214	0.00216	1.95e-08	0.003437	0.002079	0.098363	0.003538	0.002209	0.109208	-0.00181	0.002175	0.405129	0.003969	0.002155	0.065476	0.003979	0.002359	0.091681	-8e-05	0.002282	0.972103	-0.025818	0.002104	1.41e-34	0.065207	0.002208	1.37e-191	0.0726997
rs2546979	C	G	0.700123	-0.001076	0.002013	0.593082	0.002223	0.002009	0.268541	0.001879	0.002015	0.350844	0.005052	0.002103	0.016299	0.005801	0.001983	0.003444	-0.000885	0.002184	0.685532	-0.002698	0.00205	0.188283	-0.001681	0.001976	0.394968	-0.004438	0.002098	0.034386	0.00512	0.002064	0.013145	9.8e-05	0.002046	0.96169	0.001507	0.002238	0.500593	0.000609	0.002164	0.778399	-0.043768	0.001997	1.84e-106	0.045654	0.00209	1.07e-105	-0.0358966
rs9313497	C	T	0.068928	-0.002871	0.003717	0.440005	0.000411	0.003708	0.911621	0.001116	0.003712	0.763724	0.007227	0.003858	0.061037	0.006995	0.003652	0.055475	-0.00078	0.004008	0.845707	-0.000933	0.003779	0.804926	-0.000299	0.003702	0.935661	-0.000647	0.003863	0.867008	0.004675	0.003803	0.218953	0.000906	0.003767	0.809874	-0.005866	0.00411	0.153499	-0.030253	0.003971	2.67e-14	0.010885	0.003679	0.003104	-0.008209	0.003835	0.032335	0.040395
rs2561758	G	A	0.723101	-0.015209	0.00209	3.55e-13	-0.009089	0.002078	1.24e-05	-0.009901	0.002085	2.09e-06	0.008451	0.00218	0.000107	0.010526	0.002053	2.99e-07	0.000291	0.002265	0.89767	0.005127	0.002123	0.015731	-0.03629	0.00208	4.2e-68	-0.034011	0.002173	3.49e-55	-0.018875	0.002139	1.16e-18	-0.021095	0.002119	2.51e-23	-0.017781	0.002322	1.98e-14	-0.000654	0.002244	0.770861	-0.003317	0.002068	0.108694	0.002265	0.002168	0.296253	0.0743034
rs7712082	T	C	0.420188	0.002818	0.001887	0.135292	-0.001229	0.001879	0.513139	-0.002617	0.001885	0.16495	-0.006253	0.001953	0.001373	-0.009995	0.001854	7.12e-08	0.004927	0.00203	0.015237	0.024959	0.001917	1.01e-38	-4.8e-05	0.00188	0.979573	-0.00166	0.001959	0.396706	0.000215	0.001929	0.911306	0.002667	0.00191	0.162763	0.001239	0.00208	0.551187	-0.004202	0.00201	0.036555	0.002776	0.00187	0.137658	0.000469	0.001943	0.809055	-0.00180162
rs11748297	A	G	0.271482	0.025583	0.002108	7.55e-34	0.025825	0.002099	9.55e-35	0.027022	0.002105	1.13e-37	-0.002092	0.002164	0.333639	-0.002779	0.002072	0.179822	-0.001517	0.002247	0.499497	0.0037	0.002146	0.084747	0.009599	0.0021	4.91e-06	0.011937	0.002189	5.04e-08	-0.002156	0.002154	0.316852	0.003125	0.002133	0.142928	0.000589	0.002304	0.798051	0.017327	0.002228	7.7e-15	-0.007575	0.00209	0.000291	0.001147	0.002153	0.594276	0.0428008
rs6883116	C	T	0.417523	-5.2e-05	0.001898	0.97797	0.000678	0.001889	0.719557	-0.000271	0.001895	0.886405	-0.000191	0.001959	0.92234	-0.00158	0.001864	0.396657	0.001826	0.002036	0.369799	-0.003095	0.00193	0.108753	0.00201	0.00189	0.287583	0.006599	0.00197	0.000811	-0.003262	0.00194	0.092547	-0.017985	0.001921	8.21e-21	0.004482	0.002086	0.031683	0.002304	0.002016	0.253093	-0.010274	0.001879	4.69e-08	0.001928	0.001948	0.322533	0.0194989
rs9504361	G	A	0.448124	0.000842	0.001897	0.657103	0.003276	0.001922	0.088359	0.001222	0.001924	0.525474	0.002467	0.001978	0.212316	-0.000258	0.001857	0.889558	0.004533	0.002074	0.02888	-0.00411	0.001939	0.034059	-0.011869	0.001922	6.77e-10	-0.008295	0.001981	2.85e-05	-0.007744	0.001948	7.12e-05	-0.001282	0.001929	0.506235	-0.005222	0.002122	0.013884	-0.032321	0.002052	7.98e-56	-0.005297	0.001909	0.005537	0.000415	0.001993	0.834972	-0.00929665
rs115986297	G	A	0.544245	-0.025232	0.001844	1.39e-42	-0.023977	0.001848	1.89e-38	-0.025952	0.001849	1.08e-44	0.006558	0.001916	0.000625	0.004461	0.001806	0.013535	0.005837	0.002008	0.003659	-0.008872	0.001887	2.61e-06	-0.005522	0.001847	0.002802	-0.006685	0.001929	0.000532	0.000647	0.001898	0.733198	-0.004817	0.001879	0.010376	-0.003574	0.002058	0.082443	-0.005227	0.001992	0.008703	0.009126	0.001836	6.76e-07	-0.003574	0.001931	0.064131	-0.00519647
rs111557465	T	C	0.0909	0.002218	0.003223	0.491273	0.010209	0.003242	0.001644	0.00506	0.003243	0.118711	0.01316	0.003324	7.6e-05	0.004252	0.003156	0.177916	0.017324	0.003489	6.99e-07	-0.034263	0.003298	3.03e-25	-0.001058	0.003239	0.743965	-0.003752	0.003369	0.26537	0.003197	0.003315	0.334796	-0.004315	0.00328	0.188237	0.004292	0.003575	0.229826	-0.006696	0.003455	0.052638	-0.004592	0.003217	0.153407	-0.008601	0.003344	0.01012	0.000699755
rs61025394	A	G	0.211777	-0.012726	0.002248	1.55e-08	-0.010036	0.002254	8.61e-06	-0.014472	0.002255	1.44e-10	0.007043	0.002338	0.002604	7.2e-05	0.002202	0.9739	0.01456	0.00245	2.89e-09	0.003882	0.002299	0.091368	-0.023893	0.002253	3e-26	-0.021136	0.002353	2.77e-19	-0.01575	0.002316	1.07e-11	-0.017167	0.002292	7.22e-14	-0.008957	0.002512	0.000365	0.000758	0.002431	0.755144	-0.017173	0.002239	1.82e-14	-0.003025	0.002358	0.199528	-0.027402
rs9505097	T	C	0.196843	0.030119	0.002314	1.12e-38	0.031087	0.002319	6.15e-41	0.034776	0.002321	1.07e-50	-0.004404	0.002401	0.066689	0.000281	0.002267	0.901392	-0.011258	0.002517	7.83e-06	0.001056	0.002369	0.655714	0.010751	0.002319	3.6e-06	0.00657	0.002421	0.006678	0.005817	0.002383	0.014641	0.01569	0.002358	2.95e-11	0.001677	0.002582	0.516149	0.006882	0.002498	0.005877	0.00139	0.002304	0.546204	0.00637	0.00242	0.008506	0.0118989
rs707794	A	C	0.532309	-0.002091	0.00185	0.258364	-0.002526	0.001856	0.173424	-0.00108	0.00185	0.559517	-0.001724	0.001913	0.367565	0.001201	0.001809	0.506664	-0.005521	0.002006	0.00593	0.004929	0.00189	0.009135	-0.01392	0.001852	5.89e-14	-0.008038	0.001932	3.2e-05	-0.012331	0.001901	9.01e-11	-0.030445	0.001882	7.79e-59	-0.001043	0.002056	0.611926	-0.007306	0.001989	0.000242	-0.00637	0.001843	0.00055	0.002212	0.001928	0.251253	0.0443039
rs566237	G	A	0.31511	0.005876	0.001978	0.002976	0.004145	0.001983	0.036577	0.004437	0.001976	0.024751	-0.001758	0.002053	0.391849	-0.002257	0.001934	0.243148	0.000725	0.002151	0.73616	-0.001938	0.002019	0.337109	0.002381	0.001978	0.228658	0.001582	0.002065	0.443803	0.002723	0.002032	0.180253	0.001617	0.002012	0.421601	-0.001967	0.002205	0.372478	0.006839	0.002135	0.001362	0.012162	0.001968	6.67e-10	-0.018504	0.002068	3.91e-19	-0.0101978
rs7765828	G	C	0.386784	0.018365	0.001902	5.04e-22	-0.020743	0.001908	1.66e-27	-0.009792	0.001901	2.65e-07	-0.057561	0.001975	9.78e-187	-0.047184	0.00186	6.1e-142	-0.036648	0.00207	4.45e-70	0.016413	0.001941	2.94e-17	0.001152	0.001903	0.545059	-4.1e-05	0.001982	0.983635	0.005678	0.00195	0.003601	-0.001665	0.00193	0.388284	-0.000658	0.002116	0.755916	-0.001747	0.002048	0.393539	-0.003345	0.001893	0.077311	0.006053	0.001989	0.002349	0.0111014
rs6915310	T	C	0.173987	0.000904	0.002451	0.71235	-0.002917	0.002486	0.240728	-0.001725	0.002479	0.486374	-0.006044	0.002543	0.017475	-0.004815	0.002396	0.044533	-0.003108	0.002666	0.24365	0.003402	0.002502	0.173947	-0.030515	0.002481	1.01e-34	-0.032312	0.00256	1.71e-36	-0.007368	0.002518	0.003441	-0.021167	0.002493	2.17e-17	-0.010044	0.002733	0.00024	-0.005728	0.002645	0.030347	0.001035	0.002469	0.675153	-0.000659	0.002562	0.797109	-0.00900038
rs9477866	G	A	0.589332	-0.002906	0.001955	0.137229	0.005406	0.001995	0.006761	0.005235	0.001984	0.008344	0.01285	0.002035	2.79e-10	0.01383	0.00191	4.61e-13	0.00161	0.002146	0.453184	-0.014992	0.001987	4.68e-14	-0.000728	0.001987	0.714182	-0.000741	0.002023	0.714285	-0.003711	0.001999	0.063383	0.004011	0.001978	0.042573	0.002348	0.002173	0.279711	-0.00346	0.002094	0.098466	0.000271	0.001974	0.8908	0.003284	0.002038	0.107094	0.0130042
rs78144291	C	T	0.020618	0.005176	0.006836	0.448987	-0.001003	0.00686	0.883756	0.003709	0.006863	0.588941	-0.01141	0.007061	0.106124	-0.006169	0.006697	0.356998	-0.016747	0.007401	0.023669	-0.006355	0.006997	0.36377	0.013805	0.006846	0.043781	-0.00083	0.007129	0.907338	0.044914	0.007027	1.69e-10	0.003035	0.00695	0.662285	-0.001786	0.007567	0.813363	-0.004815	0.007321	0.510748	0.013105	0.006802	0.054044	-0.020461	0.007097	0.00395	0.180695
rs9466161	C	T	0.171103	-0.021727	0.002453	8.68e-19	-0.002989	0.002461	0.224639	-0.004095	0.002463	0.096402	0.028611	0.00255	3.43e-29	0.03145	0.002403	4.36e-39	0.002733	0.002674	0.306676	-0.007604	0.002509	0.002449	-0.00517	0.002457	0.03538	-0.004481	0.002568	0.081066	-0.005069	0.002526	0.044809	-0.002034	0.0025	0.415776	0.002334	0.00274	0.394306	0.00279	0.002651	0.29256	0.000829	0.002441	0.734074	0.004329	0.002566	0.091642	0.000500125
rs1205896	A	G	0.503587	0.007121	0.001836	0.000106	0.006555	0.001841	0.000371	0.0073	0.001842	7.47e-05	-0.002626	0.00191	0.169155	-0.001469	0.001799	0.414071	-0.003792	0.002002	0.058181	-0.000542	0.001879	0.77279	0.010436	0.001838	1.4e-08	0.006655	0.001922	0.000539	0.010248	0.001891	6.15e-08	0.009379	0.001872	5.5e-07	0.024211	0.002053	4.46e-32	0.002226	0.001986	0.262132	-0.002364	0.001826	0.195565	0.008775	0.001925	5.24e-06	-0.0325955
rs114088263	C	T	0.046188	0.054252	0.004377	3.09e-35	0.032453	0.004379	1.31e-13	0.027403	0.004391	4.49e-10	-0.040699	0.004516	2.13e-19	-0.052484	0.004279	1.53e-34	0.01228	0.004739	0.009575	-0.00589	0.004464	0.187006	0.00692	0.004384	0.114464	0.008223	0.00456	0.071336	0.002491	0.004491	0.579125	-0.003627	0.004444	0.414374	0.014127	0.004846	0.003569	0.0032	0.004688	0.49485	-0.017426	0.004358	6.44e-05	0.000469	0.004545	0.917845	-0.0350968
rs113553570	A	G	0.009508	0.004886	0.009604	0.610956	0.011996	0.009567	0.209839	0.011629	0.0096	0.225749	0.0098	0.010021	0.328085	0.009659	0.00939	0.30362	0.012438	0.010493	0.235845	-0.009133	0.009822	0.352419	-0.021014	0.009587	0.028401	-0.023641	0.01005	0.018672	-0.005286	0.009885	0.592826	0.015252	0.009786	0.119086	0.027317	0.010806	0.011493	-0.031769	0.01046	0.002398	0.115879	0.009481	2.58e-34	-0.222952	0.010053	6.55e-109	0.0407004
rs35893164	G	A	0.009244	-0.068035	0.010006	1.09e-11	0.027565	0.010007	0.005895	0.015413	0.010036	0.124592	0.149693	0.010169	5.27e-49	0.145005	0.009781	1.13e-49	0.047808	0.010701	8.03e-06	0.07756	0.010258	4.19e-14	0.001566	0.01002	0.875798	-0.010481	0.010457	0.316189	0.01252	0.010273	0.222922	-0.017988	0.010165	0.076791	0.004334	0.010977	0.693001	-0.01154	0.01061	0.276707	-0.002584	0.009958	0.795285	0.003412	0.010253	0.739318	-0.0935996
rs62396757	G	A	0.181955	-0.074695	0.002596	5.85e-182	0.003165	0.002648	0.231938	0.004928	0.002646	0.062534	0.11853	0.002569	0	0.137757	0.002536	0	-0.004449	0.00271	0.100666	-0.051045	0.002643	4.7e-83	-0.009852	0.002642	0.000194	-0.013577	0.002674	3.89e-07	0.000611	0.00264	0.817017	0.004728	0.002609	0.069966	-0.003393	0.002744	0.216196	0.004575	0.002645	0.083647	-0.011192	0.002623	2e-05	0.003599	0.00257	0.161422	-0.0160997
rs3218116	T	C	0.259871	0.077188	0.002095	5.45e-297	0.009424	0.002097	7.09e-06	0.004427	0.002099	0.034962	-0.105383	0.00217	0	-0.126472	0.002048	0	0.015978	0.002274	2.19e-12	0.054807	0.002139	1.11e-144	-0.002795	0.002095	0.182288	0.001153	0.002188	0.598315	-0.00439	0.002152	0.041393	-0.014366	0.002131	1.61e-11	-0.002002	0.00233	0.390361	0.003994	0.002255	0.076559	-0.004914	0.002085	0.018438	-0.005677	0.002185	0.009404	-0.00369682
rs833805	G	A	0.885311	0.060076	0.003186	2.89e-79	0.065863	0.003188	8.92e-95	0.069865	0.003193	4.89e-106	-0.001385	0.00316	0.66117	0.003432	0.003116	0.270583	-0.010571	0.003317	0.001447	0.012149	0.003262	0.000197	-0.001473	0.003189	0.64426	-0.000863	0.003316	0.794729	-0.003285	0.003258	0.313297	-0.002745	0.003222	0.394155	0.002855	0.003402	0.401324	-0.003311	0.003287	0.313828	-0.019513	0.003171	7.76e-10	-0.003475	0.003183	0.274895	0.0515038
rs9473147	G	A	0.267781	0.002558	0.002081	0.219034	0.00358	0.002083	0.085605	0.000996	0.002084	0.632621	0.001254	0.002158	0.561267	-0.002711	0.002034	0.182681	0.007827	0.002262	0.000542	-0.020378	0.002126	9.85e-22	0.003652	0.002081	0.079238	0.005269	0.002174	0.015401	0.000713	0.002138	0.73868	-0.002084	0.002117	0.324972	0.004148	0.002318	0.073594	0.001951	0.002244	0.384633	0.026121	0.002069	1.7e-36	-0.038849	0.002173	1.92e-71	0.0358034
rs6423287	T	G	0.573228	0.009881	0.001862	1.13e-07	0.02369	0.001859	3.83e-37	0.02122	0.001863	5.24e-30	0.017874	0.001932	2.33e-20	0.015192	0.00182	7.34e-17	0.008528	0.002024	2.55e-05	-0.016369	0.0019	7.23e-18	0.002722	0.001858	0.142963	0.003953	0.001944	0.041991	-0.004746	0.001912	0.013094	0.003286	0.001894	0.082689	-0.003175	0.002075	0.12598	0.003282	0.002008	0.102286	-0.026373	0.001848	3.6e-46	0.006468	0.001948	0.000902	-0.00900038
rs1224712	G	A	0.600987	0.008099	0.001987	4.62e-05	-0.000566	0.00202	0.779415	0.000817	0.002021	0.686078	-0.014428	0.002052	2.14e-12	-0.013522	0.00194	3.33e-12	-0.005163	0.002165	0.017081	0.004682	0.002017	0.020274	-0.00441	0.002015	0.028643	-0.002431	0.002055	0.236845	-0.006536	0.00203	0.001288	-0.002798	0.002009	0.163583	-0.003992	0.002191	0.068457	0.001816	0.002112	0.389813	-0.001525	0.002001	0.445922	0.001112	0.002055	0.588487	-0.0273038
rs2065065	G	A	0.213724	-0.011577	0.002241	2.44e-07	-0.00215	0.002244	0.338003	-0.003831	0.002245	0.087879	0.015712	0.002323	1.39e-11	0.013355	0.002194	1.19e-09	0.006403	0.002435	0.008561	-0.006432	0.002287	0.004933	0.000504	0.002245	0.822506	-0.002915	0.00234	0.212907	0.006188	0.002303	0.007233	-0.001442	0.00228	0.527235	0.00475	0.002494	0.05685	-0.001625	0.002412	0.50063	-0.00486	0.00223	0.029305	0.002038	0.002337	0.383271	0.0309954
rs2691475	A	G	0.366809	-0.001128	0.001924	0.557599	-0.003852	0.001927	0.045632	-0.001658	0.00193	0.390305	-0.001748	0.001999	0.381868	0.000956	0.001885	0.612229	-0.005247	0.002095	0.012283	0.002212	0.001969	0.261408	-0.006247	0.001927	0.001195	-0.004681	0.002012	0.020045	-0.007001	0.001981	0.000411	-0.00358	0.001962	0.068047	-0.001493	0.002148	0.487192	0.002415	0.002079	0.245439	-0.003579	0.001914	0.061485	0.0194	0.002016	6.88e-22	0.0524976
rs6915030	C	T	0.89349	-0.012905	0.002979	1.49e-05	-0.002117	0.002986	0.478354	-0.005172	0.002988	0.083519	0.016536	0.003086	8.61e-08	0.014717	0.002919	4.68e-07	0.008893	0.003234	0.005974	-0.006731	0.003046	0.027166	-0.004452	0.002985	0.135756	-0.010172	0.003112	0.001085	0.008607	0.003064	0.00498	0.006945	0.003035	0.022147	-0.001676	0.003313	0.61304	-0.004533	0.003206	0.157329	-0.000212	0.002965	0.942932	-0.023787	0.003111	2.18e-14	-0.0126003
rs915125	T	C	0.282491	0.000591	0.002057	0.773767	0.000156	0.002056	0.939678	-0.00037	0.002059	0.857492	-0.002014	0.002135	0.345504	-0.001705	0.00201	0.396485	0.000177	0.002239	0.937076	0.003752	0.002099	0.073834	-0.008787	0.002056	1.94e-05	-0.017639	0.002142	1.92e-16	0.00891	0.002108	2.39e-05	0.033833	0.002086	4.34e-59	-0.029254	0.002288	2.18e-37	0.006141	0.002214	0.005556	0.002851	0.002041	0.162518	8e-06	0.002151	0.997066	0.00039992
rs10806334	A	T	0.401185	0.003312	0.001926	0.085383	0.003489	0.001925	0.06983	0.003786	0.001927	0.049446	-0.001922	0.002	0.336589	-0.000817	0.001882	0.664242	-0.000873	0.002095	0.676739	0.00579	0.001963	0.003197	0.014054	0.001924	2.9e-13	0.013747	0.002012	8.66e-12	0.004667	0.001979	0.018371	0.007293	0.001959	0.000198	0.005049	0.002149	0.018839	0.003158	0.002081	0.129009	0.003435	0.00191	0.072201	0.001346	0.002014	0.504132	-0.0127003
rs6454596	C	G	0.489406	0.004133	0.00184	0.024731	-0.001337	0.00184	0.467447	-0.002694	0.001842	0.1436	-0.008882	0.00191	3.37e-06	-0.013036	0.001799	4.4e-13	0.006193	0.002001	0.001975	-0.005431	0.001879	0.003853	-0.016614	0.001839	1.76e-19	-0.025302	0.001921	1.38e-39	0.005255	0.00189	0.005445	0.003908	0.001871	0.036765	-0.00021	0.002051	0.918407	0.014314	0.001985	5.76e-13	0.005087	0.001826	0.005362	-0.001411	0.001924	0.463426	0.0384993
rs9451139	T	A	0.319605	0.002969	0.001973	0.132351	0.004151	0.001973	0.035405	0.003175	0.001975	0.107968	0.001818	0.002046	0.374354	0.000332	0.001928	0.863139	0.003875	0.002144	0.070726	-0.001853	0.002015	0.357809	0.002647	0.001972	0.179515	0.008062	0.002059	9.13e-05	-0.004772	0.002026	0.018547	-0.013872	0.002006	4.9e-12	0.001865	0.002198	0.396193	-0.007818	0.002127	0.000239	0.000585	0.001959	0.76526	-0.001339	0.002062	0.516073	0.0542978
rs241809	G	A	0.811341	0.009144	0.002352	0.000102	0.01727	0.002352	2.19e-13	0.016866	0.002358	8.95e-13	0.008979	0.002444	0.000241	0.009596	0.002303	3.13e-05	-0.00025	0.002561	0.922184	0.003504	0.002403	0.144735	-0.002052	0.002358	0.384107	-0.001104	0.00246	0.653468	0.004358	0.002518	0.083502	-0.003654	0.002396	0.127137	0.001521	0.002627	0.562725	-0.004533	0.002542	0.074534	-0.004127	0.002338	0.077573	-0.000754	0.002462	0.759502	-0.0146029
rs12208103	T	C	0.380001	-0.006128	0.001916	0.001386	-0.001307	0.001918	0.495707	-0.001632	0.001924	0.39607	0.007892	0.00199	7.39e-05	0.008969	0.001876	1.77e-06	0.000252	0.002088	0.90395	-0.00259	0.001958	0.185834	0.002789	0.001923	0.14694	-0.003929	0.002003	0.049822	0.020416	0.002051	2.58e-23	0.015826	0.001952	5.46e-16	-0.008553	0.002139	6.41e-05	-0.030736	0.002069	6.83e-50	0.004055	0.001908	0.033536	-0.001716	0.002005	0.392099	0.0118989
rs12526696	A	G	0.160137	0.00479	0.002509	0.056227	0.004536	0.002509	0.070651	0.005591	0.002517	0.026353	0.002236	0.002609	0.391484	0.001064	0.002456	0.664761	-0.00062	0.002734	0.820738	-0.000156	0.002565	0.951568	0.009371	0.002517	0.000199	-0.002106	0.002625	0.422346	0.037387	0.002688	6.06e-44	-0.001935	0.002556	0.449169	0.004153	0.002803	0.13845	-0.008564	0.002713	0.001603	-0.003797	0.002497	0.128392	0.005057	0.002629	0.054475	0.0108015
rs13219432	C	T	0.454777	-0.058989	0.001839	1.28e-225	-0.001513	0.001839	0.410689	-0.014259	0.001845	1.12e-14	0.087919	0.001912	0	0.080314	0.001801	0	0.038707	0.002004	4.46e-83	-0.056624	0.001881	5.52e-199	0.022253	0.001844	1.74e-33	0.025443	0.001924	7.02e-40	-0.002672	0.00197	0.174988	0.008222	0.001874	1.17e-05	0.020945	0.002055	2.26e-24	0.013019	0.001988	6.02e-11	0.023771	0.001829	1.47e-38	-0.013673	0.001927	1.33e-12	-0.0311013
rs2057149	T	C	0.648541	0.00423	0.001939	0.029149	-0.000349	0.001938	0.857035	-0.000707	0.001941	0.715563	-0.006269	0.002014	0.001862	-0.00735	0.001895	0.000106	0.000933	0.002112	0.658837	0.003691	0.001975	0.061606	0.002175	0.001938	0.261698	0.001605	0.002018	0.426419	0.002338	0.001986	0.239112	0.00185	0.001967	0.346865	-0.004043	0.002158	0.060993	0.001402	0.002088	0.501916	0.019473	0.001926	5.33e-24	-0.034469	0.002029	1.09e-64	0.0128965
rs354540	G	A	0.861343	0.026927	0.00277	2.58e-22	0.000676	0.002799	0.8092	0.003731	0.002806	0.183673	-0.040082	0.002887	8.84e-44	-0.041008	0.002709	1e-51	-0.008866	0.00304	0.003548	-0.016508	0.002833	5.77e-09	-0.000107	0.0028	0.969464	-0.001103	0.002897	0.703498	0.002313	0.002852	0.417526	0.00174	0.00282	0.537334	0.002987	0.003119	0.338236	-0.001215	0.003011	0.686608	0.004212	0.002776	0.129152	0.001629	0.002902	0.574619	-0.0518996
rs12214623	T	C	0.201355	-0.004741	0.002296	0.038994	-0.005494	0.002294	0.016636	-0.008239	0.002297	0.000336	-0.000136	0.002387	0.95449	-0.005347	0.002245	0.017264	0.00987	0.0025	7.96e-05	-0.012884	0.002345	3.99e-08	-0.014125	0.002294	7.6e-10	-0.00509	0.002399	0.033867	-0.018765	0.00236	1.94e-15	-0.017693	0.002338	3.93e-14	-0.005513	0.002564	0.03161	-0.007843	0.002482	0.001586	-0.023245	0.002278	2.04e-24	0.004851	0.002404	0.043607	-0.0156011
rs35548455	T	C	0.066833	-0.005464	0.003675	0.137067	-0.000553	0.003681	0.880465	-0.001156	0.003686	0.753718	0.005748	0.003809	0.131222	0.004963	0.003593	0.167085	0.003638	0.003994	0.362448	-0.00267	0.003747	0.476209	0.003242	0.003682	0.378521	-0.003119	0.003826	0.414958	0.008617	0.003768	0.022232	0.006561	0.003732	0.078705	0.003349	0.00408	0.411858	0.007527	0.003949	0.056639	0.033128	0.003652	1.24e-19	-0.027536	0.003826	6.37e-13	-0.00530404
rs147886588	G	C	0.16853	0.013207	0.002482	1.05e-07	0.007676	0.002481	0.001982	0.007453	0.002484	0.002711	-0.010019	0.002569	9.74e-05	-0.010733	0.002427	9.87e-06	-0.002013	0.002691	0.454548	-0.001237	0.002538	0.625877	0.008382	0.002481	0.000734	0.010291	0.002593	7.29e-05	0.004697	0.002551	0.065625	0.001207	0.002527	0.632799	0.004631	0.002762	0.093643	-0.010831	0.002674	5.15e-05	-0.014906	0.002467	1.56e-09	0.026321	0.002593	3.56e-24	0.0532004
rs6926219	A	G	0.547249	-0.008077	0.001845	1.22e-05	-0.000826	0.001915	0.666142	6.3e-05	0.001848	0.972745	0.010592	0.001916	3.3e-08	0.013158	0.001805	3.26e-13	-0.002931	0.002008	0.144289	0.002692	0.001884	0.153113	0.019906	0.001845	4.19e-27	0.00995	0.001927	2.47e-07	0.026814	0.001896	2.23e-45	0.017963	0.001877	1.13e-21	0.005318	0.002058	0.009786	-0.003383	0.001992	0.089458	0.012976	0.001832	1.47e-12	0.010636	0.00193	3.65e-08	0.0437968
rs73581685	T	C	0.179519	0.024283	0.002405	6.07e-24	0.022598	0.002498	1.56e-19	0.021662	0.002408	2.47e-19	-0.00818	0.002501	0.001078	-0.007753	0.002353	0.000988	-0.002498	0.002622	0.340733	0.004304	0.002451	0.079162	-0.000743	0.002404	0.757431	0.002937	0.002511	0.242138	-0.00625	0.00247	0.01141	0.003698	0.002444	0.13029	0.002549	0.002687	0.342751	-0.005092	0.0026	0.050179	-0.005001	0.002388	0.036274	0.003744	0.002517	0.13693	0.0260965
rs7766106	T	C	0.491103	0.022909	0.001838	1.28e-35	0.027194	0.001906	4.03e-46	0.02449	0.001841	2.5e-40	-0.001275	0.001907	0.50366	-0.001804	0.001798	0.315642	0.001149	0.001999	0.56543	-0.007979	0.001877	2.16e-05	0.007392	0.001839	5.87e-05	0.002745	0.001919	0.152611	0.013157	0.001888	3.34e-12	0.010231	0.001869	4.52e-08	0.001162	0.002049	0.570615	0.001974	0.001983	0.319387	-0.009582	0.001826	1.57e-07	0.001666	0.001922	0.386028	0.0880017
rs72961007	A	C	0.065563	0.010589	0.00373	0.004538	0.017005	0.00387	1.13e-05	0.011545	0.003745	0.00206	0.002635	0.003863	0.495233	-0.00498	0.003648	0.172259	0.015196	0.004053	0.000178	-0.025359	0.003806	2.77e-11	-0.010068	0.00374	0.007115	-0.019085	0.003897	9.9e-07	0.014293	0.003831	0.000192	0.005194	0.003792	0.17072	-0.012416	0.004155	0.002815	0.011458	0.004019	0.004376	-0.002191	0.003712	0.554995	-0.010859	0.003888	0.005238	0.1124
rs12661188	C	T	0.684855	0.020487	0.001978	4.13e-25	0.022205	0.001976	2.89e-29	0.023732	0.001981	5.09e-33	-0.001626	0.002052	0.428216	0.000921	0.001934	0.63374	-0.004449	0.002151	0.038662	0.00155	0.002021	0.442959	0.015509	0.001976	4.41e-15	0.010654	0.002065	2.53e-07	0.014315	0.002033	1.97e-12	0.002786	0.002012	0.166104	0.007575	0.002205	0.000595	0.007513	0.002133	0.000431	0.000201	0.001965	0.918397	0.00965	0.002068	3.1e-06	0.00040008
rs9375787	A	G	0.170084	0.009238	0.002444	0.000158	-0.005599	0.002442	0.021875	-0.00555	0.002449	0.023459	-0.022882	0.002532	1.69e-19	-0.024349	0.00239	2.43e-24	-0.002413	0.002653	0.363213	-0.010447	0.002499	2.95e-05	-0.010602	0.002442	1.44e-05	-0.004136	0.002554	0.105405	-0.01442	0.002514	9.95e-09	-0.0071	0.002488	0.004339	-0.004254	0.002723	0.118193	0.000645	0.002634	0.806558	-0.016571	0.002429	9.27e-12	-0.001776	0.002553	0.48673	-0.00609856
rs3813356	T	C	0.448722	-0.004402	0.001864	0.018225	0.001305	0.001862	0.483237	-0.003578	0.001867	0.05536	0.007715	0.001934	6.69e-05	0.00102	0.001823	0.575582	0.013314	0.002027	5.27e-11	0.020082	0.001904	5.64e-26	-0.002043	0.001862	0.272587	-0.00364	0.001947	0.061572	0.002524	0.001916	0.187813	-0.000959	0.001896	0.613217	0.005695	0.002079	0.006161	0.002386	0.002011	0.235443	-0.002961	0.001852	0.109915	0.000227	0.001949	0.90742	0.00939572
rs7776054	G	A	0.261145	-0.178261	0.002091	0	-0.046857	0.002089	2.1e-111	-0.077954	0.002094	3.59e-303	0.211669	0.002169	0	0.189796	0.002044	0	0.097524	0.002275	0	-0.099423	0.002137	0	-0.04663	0.002089	2.48e-110	-0.033362	0.002184	1.3e-52	-0.04014	0.00215	9.81e-78	-0.037905	0.002128	6.09e-71	-0.001999	0.002334	0.391599	-0.044665	0.002257	4.52e-87	0.118129	0.002077	0	-0.001954	0.002188	0.371878	0.016597
rs590856	A	G	0.553318	0.044275	0.001855	6.69e-126	-0.015262	0.001853	1.87e-16	-0.017838	0.001858	8.62e-22	-0.088705	0.001919	0	-0.104083	0.001813	0	0.008425	0.002012	2.84e-05	-0.00674	0.001895	0.000377	-0.00184	0.001853	0.320793	0.002604	0.001936	0.17871	-0.007257	0.001906	0.000141	-0.002183	0.001886	0.247187	0.004076	0.002062	0.048099	-0.004354	0.001996	0.029123	0.004183	0.001843	0.023265	0.004268	0.001933	0.02731	0.0239021
rs79874964	C	G	0.2049	-0.009407	0.002292	4.11e-05	-0.0083	0.002294	0.000298	-0.007265	0.002295	0.001557	0.002378	0.00237	0.315689	0.003431	0.002241	0.125699	-0.00248	0.002485	0.31814	0.001014	0.00234	0.664867	-0.001824	0.002292	0.426114	-0.005801	0.002392	0.015303	0.003123	0.002353	0.184539	-0.004536	0.00233	0.051559	-0.004966	0.002546	0.051155	-0.005075	0.002464	0.039413	0.01173	0.002276	2.61e-07	-0.020916	0.002387	2.03e-18	0.00770028
rs149110519	T	C	0.03607	0.017291	0.005008	0.000559	0.015833	0.005023	0.001626	0.019293	0.005027	0.000125	-0.00775	0.005187	0.135092	-0.002341	0.004897	0.632639	-0.006466	0.005442	0.234736	-0.026025	0.005114	3.68e-07	-0.022021	0.00502	1.17e-05	-0.049024	0.005226	6.98e-21	0.017664	0.005143	0.000597	0.074605	0.005093	1.51e-48	-0.02211	0.005572	7.33e-05	0.038205	0.005388	1.39e-12	0.001072	0.00499	0.829818	0.017196	0.005226	0.001005	-0.0385018
rs117128711	T	C	0.032947	-0.007159	0.005261	0.173531	0.00018	0.005285	0.972746	-0.004999	0.005288	0.344473	0.009197	0.005404	0.088795	0.007223	0.005144	0.160239	0.007544	0.005674	0.183631	0.004446	0.005353	0.4062	-0.008582	0.00528	0.104084	-0.005491	0.005471	0.315522	-0.005418	0.005385	0.314288	-0.008329	0.005332	0.118237	-0.004112	0.005793	0.477831	-0.004601	0.0056	0.411273	0.008465	0.005241	0.10624	-0.051831	0.005421	1.23e-21	0.079698
rs9390461	G	A	0.538458	-0.00108	0.001845	0.558171	-0.000332	0.001846	0.857201	-0.000222	0.001848	0.904283	0.001397	0.001914	0.465517	0.002407	0.001804	0.181956	0.000333	0.002006	0.867973	-0.002788	0.001884	0.138906	0.015366	0.001845	8.51e-17	0.017735	0.001926	3.49e-20	-0.002204	0.001895	0.244822	0.011582	0.001876	6.91e-10	0.004966	0.002057	0.01577	0.004633	0.00199	0.019941	-0.005425	0.001832	0.00308	0.013367	0.001929	4.4e-12	-0.0263011
rs9479025	T	A	0.518356	0.007691	0.001902	5.31e-05	0.005337	0.001907	0.005155	0.005768	0.001905	0.002477	-0.004379	0.001962	0.025658	-0.004071	0.001861	0.028684	-0.000763	0.002058	0.710709	0.005896	0.001943	0.002421	0.010887	0.001906	1.15e-08	0.010877	0.001986	4.47e-08	0.003002	0.001955	0.124536	0.014158	0.001934	2.59e-13	0.000733	0.002109	0.728323	0.005873	0.00204	0.004005	-0.002321	0.001892	0.219868	-0.00158	0.001976	0.424057	0.0211011
rs17710008	A	G	0.180889	0.000531	0.002387	0.823804	0.002116	0.002395	0.377014	0.002284	0.002392	0.339515	0.001646	0.002471	0.505306	0.002018	0.002335	0.387337	0.000721	0.002593	0.780943	0.001751	0.002436	0.472342	0.021901	0.002394	6.11e-20	0.014791	0.002491	2.98e-09	0.020604	0.002451	4.45e-17	0.0157	0.002427	1.01e-10	0.001847	0.002655	0.486518	0.013632	0.002568	1.13e-07	0.00494	0.002375	0.037583	0.010891	0.002488	1.22e-05	0.0176041
rs2817441	T	C	0.278932	0.001436	0.002063	0.486389	0.001669	0.002069	0.419824	0.002141	0.002067	0.300394	-0.000886	0.002138	0.678768	4.6e-05	0.002019	0.981787	-0.002443	0.002242	0.275932	0.004387	0.002107	0.037386	-0.011375	0.002069	3.92e-08	-0.00895	0.002156	3.35e-05	-0.0042	0.002122	0.047783	-0.02173	0.0021	4.67e-25	0.003625	0.002299	0.114815	-0.001585	0.002224	0.475908	-0.005832	0.002052	0.004505	0.014472	0.002155	1.93e-11	-0.00439966
rs2800445	A	G	0.835996	-0.005988	0.002492	0.016301	-0.003005	0.002506	0.230404	-0.004136	0.002503	0.098493	0.003692	0.002583	0.15278	0.004066	0.002439	0.095459	0.001139	0.002711	0.674409	0.000465	0.002547	0.855296	-0.001181	0.002505	0.637378	-0.001594	0.002601	0.539933	9.9e-05	0.002564	0.969224	-0.001427	0.002537	0.573937	0.000229	0.002771	0.934173	0.005213	0.002681	0.051816	0.008397	0.002486	0.000734	-0.023246	0.002603	4.49e-19	-0.0120017
rs381500	A	C	0.453833	0.032019	0.001844	1.82e-67	0.007728	0.001841	2.73e-05	0.01091	0.001847	3.57e-09	-0.036795	0.001915	2.91e-82	-0.037469	0.001803	8.06e-96	-0.008368	0.002006	3.07e-05	0.00332	0.001884	0.078064	0.006287	0.001844	0.000657	0.005971	0.001927	0.001947	0.000333	0.001896	0.860729	0.005101	0.001877	0.006589	-0.000814	0.002057	0.692132	0.01012	0.001991	3.78e-07	0.030693	0.001832	6.15e-63	0.009743	0.001929	4.47e-07	-0.0220002
rs2983533	G	C	0.726211	-0.013771	0.002098	5.43e-11	-0.014925	0.002096	1.11e-12	-0.015437	0.002102	2.14e-13	0.000154	0.002158	0.942975	0.000714	0.002051	0.727637	0.000138	0.002263	0.951361	-0.003141	0.002141	0.142231	-0.002734	0.002099	0.192662	-0.00129	0.002187	0.555318	0.000545	0.002153	0.799998	-0.006992	0.002131	0.001039	-0.000489	0.002317	0.832859	-0.002137	0.002241	0.340305	-0.000817	0.002085	0.6952	0.005093	0.002172	0.019059	-0.0513013
rs1472265	C	T	0.384885	0.009194	0.001887	1.12e-06	0.011945	0.001884	2.37e-10	0.011365	0.00189	1.86e-09	0.001125	0.001957	0.565505	0.00142	0.001845	0.44144	0.002262	0.002052	0.2703	0.00281	0.001927	0.144644	0.004699	0.001887	0.012792	0.003819	0.00197	0.052617	0.005002	0.001939	0.00992	0.003314	0.00192	0.084319	0.000798	0.002104	0.704461	0.000378	0.002035	0.852469	-0.013592	0.001875	4.35e-13	0.005715	0.001972	0.003772	0.00220242
rs2340911	C	T	0.428898	-0.014103	0.001871	5.05e-14	-0.009311	0.001868	6.28e-07	-0.008882	0.001874	2.17e-06	0.010082	0.001942	2.13e-07	0.011572	0.001829	2.61e-10	-0.001006	0.002036	0.621223	0.011848	0.00191	5.69e-10	0.001032	0.001871	0.581084	-0.002315	0.00195	0.235013	0.00554	0.001919	0.0039	0.000731	0.0019	0.70046	-0.001908	0.002082	0.359249	-0.000244	0.002015	0.903634	0.001822	0.001859	0.327238	-0.001534	0.001957	0.433032	-0.0227981
rs2273215	A	G	0.457882	0.002732	0.001941	0.159226	0.001365	0.001944	0.482348	-0.000508	0.001946	0.794246	-0.002174	0.001926	0.258917	-0.006126	0.001898	0.001255	0.006248	0.002019	0.001983	-0.001612	0.00199	0.41798	-0.010131	0.001943	1.89e-07	-0.003052	0.002018	0.130502	-0.014956	0.001984	5.04e-14	-0.01813	0.001963	2.72e-20	-0.005092	0.002069	0.013891	-0.001378	0.002002	0.491389	-0.012711	0.001931	4.82e-11	-0.006084	0.00194	0.001716	0.050503
rs62435145	T	G	0.690562	-0.034485	0.002168	6.77e-57	-0.036255	0.002167	9.14e-63	-0.037815	0.002171	6.54e-68	0.003145	0.00216	0.145493	0.001963	0.002133	0.357541	0.002838	0.002247	0.20662	-0.005176	0.002213	0.019344	-0.000105	0.002166	0.961375	0.002222	0.002243	0.321841	-0.00437	0.002209	0.047908	-0.0002	0.002184	0.927108	0.000453	0.002303	0.844143	0.005181	0.002225	0.019894	0.000875	0.002156	0.684904	0.004614	0.002145	0.031453	0.0418039
rs2260230	A	T	0.29241	0.01039	0.002031	3.19e-07	0.010309	0.002024	3.58e-07	0.010115	0.002027	6.13e-07	-0.003423	0.002113	0.105206	-0.003896	0.001996	0.050957	-0.002024	0.002197	0.356922	0.003344	0.002068	0.105845	0.017995	0.002022	6e-19	0.013652	0.002111	1.04e-10	0.011889	0.002082	1.15e-08	0.016717	0.002058	4.75e-16	0.00789	0.002251	0.00046	0.011159	0.002179	3.08e-07	0.025803	0.002014	1.58e-37	-0.006565	0.0021	0.001784	-0.00429923
rs11771301	T	C	0.888064	0.029016	0.003083	5.25e-21	-0.006642	0.003115	0.032995	0.003587	0.00312	0.250299	-0.054843	0.003065	1.58e-71	-0.046415	0.003034	8.68e-53	-0.030398	0.003188	1.59e-21	-0.001746	0.003163	0.580907	0.003631	0.003113	0.243492	-0.0019	0.003199	0.552657	0.013574	0.003148	1.64e-05	0.001487	0.003112	0.63287	-0.00463	0.003273	0.157183	0.000556	0.003167	0.860564	-0.00019	0.0031	0.951106	0.003867	0.003052	0.205105	-0.00260339
rs6796	C	T	0.273947	0.003248	0.002091	0.120324	0.00405	0.002086	0.052177	0.0024	0.002088	0.250368	0.001079	0.002154	0.616334	-0.001817	0.002055	0.376616	0.005905	0.002241	0.008438	-0.018363	0.002128	6.5e-18	0.001889	0.002084	0.364784	-0.016421	0.002171	4.1e-14	0.027579	0.002141	6.05e-38	0.045504	0.002116	1.66e-102	0.003301	0.002295	0.150385	0.006902	0.002221	0.001891	0.011068	0.002074	9.72e-08	-0.032232	0.00214	3.19e-51	-0.0660031
rs73049276	A	G	0.058398	-0.000847	0.003944	0.829854	0.000396	0.003927	0.919624	0.002565	0.003931	0.514155	0.00213	0.004107	0.604098	0.007201	0.003875	0.063127	-0.011035	0.004273	0.009832	0.003951	0.004003	0.323592	-0.034269	0.003923	2.57e-18	-0.03953	0.004095	5.13e-22	0.004784	0.004037	0.236042	0.012891	0.003989	0.001238	-0.036691	0.004373	5.1e-17	-0.027581	0.004232	7.37e-11	0.004007	0.003908	0.305144	0.00349	0.004077	0.391974	0.0028958
rs62450572	C	G	0.111667	-0.015469	0.002925	1.26e-07	-0.018385	0.002935	3.86e-10	-0.018032	0.002931	7.87e-10	0.001145	0.003065	0.708746	0.000394	0.002883	0.891403	-0.001251	0.003189	0.694832	-0.001793	0.002985	0.548069	-0.002777	0.00292	0.341551	-0.005342	0.003049	0.079709	0.004166	0.003005	0.165557	0.000252	0.002975	0.932566	-0.002488	0.003264	0.445925	0.002381	0.003158	0.450853	0.002777	0.002908	0.339697	-0.008458	0.003044	0.005474	-0.0139975
rs7789916	A	G	0.716031	-0.00513	0.002041	0.011958	-0.000798	0.002045	0.696483	-0.002713	0.002043	0.184142	0.005473	0.002128	0.010138	0.002958	0.002011	0.141327	0.006713	0.002214	0.002435	-0.001801	0.002082	0.387014	-0.0147	0.002036	5.46e-13	-0.006653	0.002127	0.001763	-0.019437	0.002095	1.85e-20	-0.00663	0.002074	0.0014	-0.003897	0.002267	0.085654	-0.007371	0.002194	0.000784	-0.020259	0.002029	1.86e-23	0.010543	0.002115	6.32e-07	-0.0418016
rs2537594	A	G	0.537993	-0.009307	0.001845	4.66e-07	0.005874	0.00185	0.001503	0.000859	0.001848	0.641878	0.022934	0.001928	1.39e-32	0.01814	0.001819	2.13e-23	0.014312	0.002005	9.79e-13	-0.026628	0.001883	2.45e-45	-0.008002	0.001841	1.4e-05	-0.007391	0.001924	0.000124	-0.003169	0.001896	0.094641	-0.005332	0.001877	0.004521	-0.005963	0.002054	0.003707	-0.000106	0.001989	0.957671	0.005475	0.001835	0.002853	-0.012735	0.001917	3.19e-11	-0.0331019
rs4722171	G	A	0.59355	0.001975	0.001877	0.292776	0.004733	0.001869	0.011368	0.002741	0.001874	0.143532	0.003338	0.001958	0.088286	0.001528	0.001846	0.40789	0.004549	0.002036	0.025468	-0.002114	0.001914	0.269233	-0.016011	0.001871	1.23e-17	-0.011834	0.001954	1.43e-09	-0.013629	0.001925	1.5e-12	-0.004439	0.001905	0.019859	-0.007602	0.002086	0.000271	-0.027253	0.002019	1.83e-41	-0.003092	0.001862	0.096793	0.000641	0.001947	0.742088	-0.00999983
rs74414571	C	G	0.086437	-0.017479	0.003301	1.22e-07	-0.024558	0.003294	9.4e-14	-0.022345	0.0033	1.33e-11	-0.006974	0.003429	0.042016	-0.004863	0.003247	0.13417	-0.002441	0.003568	0.493952	-0.000124	0.003361	0.970672	0.00312	0.003295	0.343776	0.000359	0.003427	0.916455	0.000648	0.00338	0.84795	0.000502	0.003344	0.880555	0.000365	0.003646	0.920232	0.007147	0.003528	0.042807	0.014574	0.003278	8.88e-06	0.001283	0.003405	0.706285	0.00489799
rs9648027	T	C	0.438612	-0.004931	0.001863	0.008137	0.001374	0.001856	0.459134	0.001946	0.00186	0.295626	0.008405	0.001942	1.53e-05	0.011828	0.001832	1.11e-10	-0.001957	0.00202	0.332511	-0.00367	0.001898	0.053202	0.035756	0.001858	1.65e-82	0.042051	0.001938	2.74e-104	0.002056	0.00191	0.281703	0.016549	0.001891	2.2e-18	0.011559	0.002069	2.36e-08	-0.005355	0.002003	0.007516	0.000271	0.001848	0.883514	0.000406	0.001931	0.833406	-0.00910129
rs56388170	T	G	0.294165	-0.001852	0.002049	0.365997	0.002495	0.002041	0.221493	0.002781	0.002046	0.17409	0.005525	0.002137	0.009731	0.006974	0.002015	0.00054	0.000134	0.002223	0.95175	-0.003664	0.002086	0.078983	0.059326	0.002043	2.73e-185	0.070039	0.002132	1.29e-236	0.004993	0.002101	0.017484	0.008624	0.002079	3.4e-05	0.031399	0.002277	3.34e-43	0.008711	0.002203	7.75e-05	-0.004938	0.002032	0.015119	-0.002262	0.002123	0.286676	0.011296
rs2190504	C	T	0.443253	-0.00512	0.001851	0.005681	0.001999	0.001848	0.279301	0.002331	0.001849	0.207389	0.00961	0.001934	6.87e-07	0.011713	0.001824	1.38e-10	-0.002001	0.002011	0.319844	-0.004707	0.00189	0.012756	-0.008705	0.001847	2.48e-06	-0.007078	0.001932	0.00025	-0.007278	0.001901	0.00013	-0.000961	0.001956	0.623402	-3.4e-05	0.00206	0.986732	-0.010798	0.001994	6.31e-08	-0.006302	0.001839	0.000615	-0.001161	0.001923	0.545882	0.0186019
rs4316067	G	A	0.297523	-0.010723	0.002022	1.16e-07	-0.004091	0.002019	0.042724	-0.004467	0.002021	0.027067	0.011017	0.002108	1.77e-07	0.011937	0.001992	2.13e-09	0.002496	0.002192	0.254828	0.068472	0.002063	2.21e-241	-0.001941	0.002018	0.336255	-0.002974	0.00211	0.158639	0.002662	0.002076	0.199743	-0.003305	0.002133	0.121159	-0.00501	0.002246	0.025709	-0.001413	0.002173	0.515712	-0.001359	0.002009	0.498837	-0.000509	0.002095	0.808061	-0.0308977
rs2710804	C	T	0.376006	-0.004094	0.0019	0.031249	-0.009315	0.001897	9.3e-07	-0.008651	0.001899	5.32e-06	-0.006981	0.001985	0.000441	-0.006654	0.001873	0.000383	-0.002608	0.002065	0.206432	0.006404	0.001941	0.000973	0.020606	0.001897	1.92e-27	0.019677	0.001984	3.76e-23	0.013802	0.001953	1.63e-12	0.005919	0.002009	0.003223	0.007909	0.002116	0.000187	-0.002706	0.002047	0.186187	0.019601	0.001888	3.29e-25	-0.007902	0.001974	6.34e-05	-0.0106036
rs7808005	T	C	0.279316	0.007443	0.002061	0.000308	0.00685	0.002059	0.000884	0.007926	0.002061	0.000121	-0.001122	0.002152	0.602047	-0.000792	0.002031	0.696626	-0.001153	0.002237	0.606435	0.002365	0.002105	0.261304	0.005581	0.002058	0.006708	0.002142	0.002152	0.319505	0.008283	0.002118	9.26e-05	0.00507	0.002177	0.019862	0.003505	0.002293	0.126405	0.013191	0.002219	2.85e-09	-0.01572	0.00205	1.81e-14	0.029816	0.00214	4.4e-44	-0.0130042
rs13310449	G	A	0.355981	-0.003432	0.001925	0.074673	-0.000607	0.001917	0.75171	-0.00245	0.001923	0.202622	0.005142	0.002008	0.010477	0.002137	0.001893	0.258826	0.006334	0.002088	0.002428	-0.001292	0.001961	0.510127	-0.008246	0.001916	1.71e-05	-0.001041	0.002003	0.603109	-0.019418	0.001976	9.19e-23	-0.004052	0.001952	0.037974	-0.003696	0.002139	0.083992	-0.00597	0.002071	0.003949	-0.00796	0.001909	3.07e-05	-0.004688	0.001996	0.018877	0.0440041
rs2331174	A	G	0.433882	-0.028081	0.001873	9.44e-51	-0.009603	0.001867	2.73e-07	-0.013388	0.001872	8.84e-13	0.02959	0.001946	3.51e-52	0.027336	0.001841	8.3e-50	0.009941	0.002024	9.18e-07	-0.013758	0.001907	5.6e-13	-0.012906	0.001865	4.72e-12	-0.010987	0.001947	1.71e-08	-0.005761	0.001921	0.002716	-0.014134	0.001898	9.93e-14	-0.000512	0.002073	0.804913	-0.01173	0.002006	5.12e-09	-0.033913	0.001858	2.08e-74	-0.020418	0.001932	4.41e-26	0.00550482
rs7781509	A	G	0.394569	-0.006779	0.00189	0.000337	-0.007889	0.001882	2.81e-05	-0.007699	0.001887	4.57e-05	-0.001093	0.001971	0.579229	-0.001042	0.001857	0.574795	0.000166	0.00205	0.935551	-0.00098	0.001925	0.610771	-0.014629	0.001882	7.93e-15	-0.013807	0.001966	2.23e-12	-0.00827	0.001939	2.03e-05	-0.011816	0.001916	7.24e-10	-0.006604	0.0021	0.001675	-0.001185	0.002033	0.559887	0.000584	0.001874	0.755203	-0.005829	0.00196	0.002951	0.0103958
rs6592965	A	G	0.455856	-0.048762	0.001913	2.62e-143	-0.010335	0.001856	2.65e-08	-0.007946	0.001855	1.86e-05	0.056596	0.001936	8.79e-188	0.06809	0.001825	1.57e-304	-0.009545	0.002013	2.15e-06	0.001307	0.001891	0.489565	0.002657	0.001851	0.151083	-0.001419	0.001931	0.462395	0.007776	0.001903	4.43e-05	0.007336	0.001883	9.87e-05	-0.002762	0.002062	0.18034	-0.006793	0.001996	0.000669	0.016786	0.001843	8.89e-20	0.00634	0.001924	0.00099	0.0128965
rs4947490	G	A	0.681193	-0.003141	0.002038	0.123335	-0.004121	0.001978	0.03729	-0.000324	0.001977	0.869769	-0.000601	0.002063	0.770705	0.005557	0.001946	0.004303	-0.012795	0.002145	2.52e-09	0.00543	0.002017	0.007115	0.008915	0.001973	6.29e-06	0.003016	0.002059	0.143026	0.012774	0.002029	3.16e-10	0.012435	0.002007	6.03e-10	0.004498	0.002198	0.040756	0.006689	0.002127	0.00167	0.016254	0.001964	1.36e-16	0.003921	0.002051	0.055907	-0.0311982
rs10237524	A	G	0.330433	0.0064	0.002018	0.001522	0.002601	0.001958	0.184011	0.001387	0.001956	0.478376	-0.009054	0.002043	9.48e-06	-0.01077	0.001926	2.29e-08	0.002583	0.002124	0.22385	0.002946	0.001994	0.139544	-0.012813	0.001952	5.36e-11	-0.007678	0.002037	0.000165	-0.019182	0.002008	1.35e-21	-0.001753	0.001987	0.377603	0.000213	0.002176	0.922052	-0.003025	0.002107	0.150947	-0.001254	0.001944	0.51912	-0.000383	0.002032	0.850643	-0.037598
rs13235246	A	G	0.101865	-0.004294	0.003067	0.161381	-0.005284	0.003054	0.08359	-0.004186	0.003053	0.170295	-0.001938	0.003197	0.544311	0.002123	0.003014	0.481051	-0.009612	0.003321	0.003808	0.005691	0.003122	0.068295	0.020092	0.003194	3.26e-10	0.027784	0.003186	2.91e-18	-0.001986	0.00314	0.527081	-0.006348	0.00311	0.041241	-0.007892	0.003401	0.020319	-0.006366	0.003294	0.053308	0.005238	0.003036	0.084515	-0.003335	0.003177	0.293887	0.00899938
rs4718976	C	T	0.694141	-0.001042	0.002042	0.609869	-4e-06	0.002036	0.998278	-0.000363	0.002038	0.858441	0.001581	0.002121	0.456012	0.000133	0.002006	0.947045	0.000752	0.002207	0.733281	0.001532	0.002078	0.461075	-0.005579	0.002122	0.008563	0.001551	0.002118	0.46398	-0.017869	0.002085	1.1e-17	-0.000914	0.002064	0.657688	-0.000262	0.002254	0.907543	-0.005269	0.002181	0.01574	0.0062	0.002022	0.002181	-0.0045	0.002108	0.032798	-0.042197
rs13233747	A	G	0.352643	-0.006674	0.001962	0.000673	-0.005258	0.001958	0.007248	-0.006417	0.001959	0.00106	0.002373	0.002026	0.241457	0.001955	0.001928	0.310474	0.002288	0.002107	0.277376	-0.002638	0.001999	0.186914	-0.006293	0.002027	0.001917	-0.00502	0.002039	0.013814	-0.003099	0.002008	0.122707	-0.001267	0.001987	0.523572	-0.004409	0.002158	0.041067	-0.00125	0.002089	0.549696	0.007266	0.001945	0.000189	-0.022365	0.002013	1.24e-28	0.0195967
rs801011	T	C	0.700888	-0.001681	0.002217	0.448407	-0.005132	0.002251	0.02262	-0.001955	0.00225	0.384927	-0.003437	0.002261	0.128407	0.000904	0.002178	0.678195	-0.010817	0.002366	4.9e-06	0.026322	0.002244	1e-31	0.003369	0.002302	0.143316	0.008164	0.002278	0.000341	-0.011075	0.002253	8.96e-07	-0.000299	0.002226	0.892956	-3.2e-05	0.002393	0.989226	0.003639	0.002306	0.114607	-6.8e-05	0.002231	0.975742	0.009748	0.002229	1.24e-05	0.0493995
rs13226583	T	A	0.114986	0.00431	0.002933	0.141603	0.001987	0.002927	0.497249	0.002059	0.00293	0.482151	-0.00368	0.003006	0.22087	-0.004202	0.002883	0.14493	-0.000973	0.003127	0.755672	0.001665	0.002993	0.577977	-0.005654	0.003008	0.060193	-0.001358	0.003047	0.65594	0.001909	0.003001	0.52468	0.000727	0.002968	0.806536	-0.024027	0.003203	6.65e-14	-0.061865	0.0031	1.59e-88	0.00246	0.002909	0.397685	0.005934	0.002989	0.047163	-0.0146029
rs3764824	G	A	0.497987	3.9e-05	0.001848	0.983181	-0.000717	0.001841	0.69708	0.00055	0.001843	0.765249	-0.000898	0.001923	0.640668	-0.000305	0.001815	0.866469	-0.003627	0.001999	0.06963	-0.002104	0.001877	0.262244	-0.001927	0.001922	0.316082	0.001595	0.001921	0.406491	-0.008377	0.001892	9.64e-06	0.000291	0.001872	0.876467	0.000717	0.002049	0.726299	-0.014639	0.001983	1.63e-13	-0.001864	0.00183	0.308248	0.010618	0.00191	2.76e-08	0.0262002
rs1049673	G	C	0.43647	-0.017886	0.001859	7.02e-22	-0.010843	0.001851	4.79e-09	-0.007447	0.001857	6.1e-05	0.011706	0.001939	1.61e-09	0.019561	0.001827	1.04e-26	-0.010177	0.002016	4.57e-07	0.034498	0.001893	4.06e-74	-0.006483	0.001853	0.000471	-0.006319	0.001933	0.001084	-0.003063	0.001905	0.107978	-0.000476	0.001886	0.800772	0.002621	0.002065	0.204471	-0.00145	0.001999	0.468425	0.009679	0.001844	1.56e-07	-0.011428	0.001927	3.13e-09	-0.000899595
rs2372671	A	C	0.589564	0.013229	0.001883	2.2e-12	0.012779	0.001874	9.56e-12	0.012196	0.00188	9.02e-11	-0.002625	0.00196	0.180531	-0.003614	0.00185	0.050838	0.001577	0.002039	0.439063	-0.00208	0.001918	0.278232	0.006955	0.001877	0.000212	0.003858	0.001957	0.048723	0.006734	0.001929	0.000486	0.003728	0.001909	0.05088	0.00213	0.002088	0.307756	-0.000282	0.002022	0.889055	0.003812	0.001867	0.041223	-0.001837	0.00195	0.34596	0.00539542
rs4148812	G	C	0.291855	0.003123	0.002124	0.141504	0.009226	0.002118	1.35e-05	0.005204	0.002124	0.014289	0.008292	0.002196	0.000161	0.003642	0.002088	0.081127	0.012572	0.002284	3.81e-08	-0.016681	0.002164	1.32e-14	-0.004537	0.00212	0.032342	-0.002562	0.002204	0.24503	-0.0051	0.002174	0.019007	-0.001697	0.002151	0.43005	-0.004275	0.002337	0.067341	-0.0045	0.002262	0.046607	-0.003542	0.00211	0.093142	0.000637	0.002182	0.770485	-0.00870203
rs445	T	C	0.098688	0.0094	0.003109	0.002507	-0.001098	0.003094	0.722777	-0.00291	0.003089	0.346139	-0.014896	0.003267	5.2e-06	-0.020277	0.003058	3.47e-11	0.007024	0.003393	0.03848	0.008466	0.003157	0.00734	-0.094532	0.00309	2.02e-205	-0.091294	0.003231	1.36e-175	-0.021155	0.003184	3.16e-11	-0.09426	0.003154	3.59e-196	-0.075795	0.003477	2.69e-105	-0.053211	0.003365	2.84e-56	0.011636	0.003073	0.000154	-0.013362	0.003243	3.83e-05	-0.123004
rs56072276	A	G	0.686971	-0.000812	0.002088	0.697414	-0.006688	0.002118	0.0016	-0.00505	0.002111	0.016767	-0.007821	0.002181	0.000339	-0.006823	0.002053	0.000892	-0.004708	0.002282	0.039081	0.011088	0.00211	1.51e-07	-0.005765	0.002111	0.006327	-0.00299	0.002149	0.164152	-0.005204	0.002127	0.014425	-0.005552	0.002105	0.008363	-0.002466	0.002308	0.285359	-0.015995	0.002225	6.88e-13	-0.008221	0.002097	8.96e-05	0.003741	0.002151	0.082007	-0.065798
rs4729607	A	T	0.245115	0.058983	0.002157	1.51e-164	0.026816	0.00215	1.14e-35	0.033982	0.002155	5.91e-56	-0.054047	0.00223	1.11e-129	-0.049726	0.002122	2.26e-121	-0.023379	0.002318	6.88e-24	0.031151	0.002201	1.92e-45	0.004234	0.002149	0.048889	0.002957	0.002244	0.187439	0.002556	0.00221	0.247317	0.010761	0.002187	8.77e-07	-0.001003	0.002376	0.672943	-0.00312	0.0023	0.174863	-0.018453	0.002142	7.54e-18	0.023791	0.002219	8.49e-27	0.0129952
rs513973	T	A	0.232899	0.001268	0.00228	0.578064	0.000885	0.002272	0.696796	0.000734	0.002279	0.7475	-0.000537	0.002371	0.820901	-0.00098	0.002242	0.662064	0.000774	0.002465	0.753536	-0.007068	0.002324	0.002361	0.002154	0.002272	0.343257	0.005798	0.002374	0.014598	-0.002297	0.002338	0.325944	-0.000291	0.002314	0.899913	-0.003325	0.002528	0.188464	-0.017021	0.002447	3.62e-12	-0.002077	0.002264	0.358953	-0.004388	0.002359	0.062891	-0.0179971
rs342294	C	T	0.455831	-0.006566	0.001855	0.000402	-0.008198	0.001849	9.38e-06	-0.004563	0.001854	0.013867	0.000421	0.001933	0.827721	0.00464	0.001824	0.010969	-0.009481	0.002011	2.45e-06	0.007267	0.001888	0.00012	-0.017407	0.001848	4.9e-21	-0.015638	0.001925	4.72e-16	-0.009484	0.001896	5.81e-07	-0.01097	0.001877	5.26e-09	-0.000585	0.002053	0.775749	-0.005208	0.001988	0.008803	-0.067703	0.001843	2.74e-295	0.161759	0.001924	0	-0.0330962
rs3109109	C	T	0.115267	0.000133	0.003079	0.965613	0.000685	0.003082	0.824213	-0.000164	0.003084	0.957513	0.001147	0.003159	0.716537	-0.000853	0.003031	0.778291	0.000951	0.003288	0.772297	0.005462	0.003148	0.08267	-0.000583	0.003079	0.849851	0.004215	0.003203	0.188135	-0.001455	0.003155	0.644758	-0.021659	0.003122	4.12e-12	-0.001673	0.00337	0.61956	-0.009396	0.00326	0.003959	0.002077	0.003068	0.498379	-0.005295	0.00314	0.091773	-0.0267004
rs12705849	A	G	0.407171	0.000598	0.001881	0.750539	-0.000783	0.001883	0.677308	-0.001694	0.001884	0.368339	-0.002533	0.001965	0.197343	-0.003954	0.001853	0.032857	0.002608	0.002045	0.202216	-0.001651	0.001919	0.389573	-0.001596	0.00188	0.395799	-0.001314	0.001955	0.501484	5.6e-05	0.001926	0.977001	0.003897	0.001907	0.041008	0.000527	0.002088	0.800891	-0.020577	0.002021	2.55e-24	-0.00178	0.001874	0.342267	0.000542	0.001953	0.781353	-0.0447045
rs62470670	G	A	0.09271	-0.001319	0.003174	0.677768	-0.004472	0.003171	0.15842	-0.006003	0.003174	0.058585	-0.002351	0.003319	0.478754	-0.006685	0.003127	0.032555	0.006205	0.003449	0.072061	-0.002246	0.003243	0.488662	-0.012519	0.003168	7.85e-05	-0.009072	0.003313	0.006192	-0.00772	0.003263	0.018011	-0.023333	0.00323	5.3e-13	0.003745	0.00354	0.290014	0.003146	0.003426	0.358473	-0.002771	0.003156	0.380015	-0.0034	0.0033	0.302895	-0.0145043
rs12665952	G	T	0.238843	0.014303	0.002159	3.62e-11	0.012375	0.002159	1.02e-08	0.011772	0.002161	5.2e-08	-0.004437	0.002254	0.049035	-0.005528	0.002127	0.009351	0.0006	0.002344	0.798097	0.003185	0.002202	0.148016	-0.006795	0.002158	0.001643	-0.006159	0.00225	0.006212	-0.004205	0.002216	0.057794	-0.006214	0.002194	0.004631	-0.002557	0.002403	0.287283	0.001857	0.002325	0.424304	-0.033821	0.002152	1.25e-55	0.030383	0.002242	8.41e-42	0.0103029
rs1080807	T	C	0.563179	0.005161	0.00186	0.005529	-0.001049	0.001861	0.572811	-0.001347	0.001863	0.469501	-0.009497	0.001938	9.75e-07	-0.011585	0.001834	2.74e-10	0.002096	0.002015	0.298301	0.002564	0.0019	0.177086	0.001804	0.001856	0.331068	0.003219	0.001939	0.096947	0.000402	0.00191	0.833503	-0.000928	0.001891	0.623517	-0.00366	0.002065	0.076386	-0.002005	0.001999	0.315856	3.3e-05	0.00185	0.985852	-0.001118	0.001927	0.561616	-0.0166986
rs725860	C	T	0.080038	0.010399	0.003387	0.002147	0.004131	0.003389	0.22293	-0.00598	0.003392	0.077892	-0.011022	0.003541	0.00186	-0.027439	0.00334	2.24e-16	0.029486	0.003681	1.21e-15	-0.01532	0.003463	9.83e-06	-0.006484	0.00338	0.05509	-0.001884	0.003536	0.594233	-0.007765	0.003483	0.025833	-0.01172	0.003448	0.00068	-0.003351	0.003775	0.374777	-0.001833	0.003655	0.615982	0.071593	0.003365	2.23e-100	-0.04308	0.00352	2.11e-34	0.0548047
rs61068276	T	C	0.444205	-0.006129	0.001853	0.000947	-0.000952	0.001854	0.60752	-0.000817	0.001855	0.659721	0.008398	0.001938	1.49e-05	0.009651	0.001828	1.32e-07	-0.000712	0.002015	0.723856	0.001998	0.001893	0.291164	0.002431	0.001849	0.188661	-3e-06	0.001933	0.998603	0.003308	0.001904	0.082292	0.00516	0.001885	0.006206	0.005714	0.002064	0.005652	0.014308	0.001998	8.31e-13	-0.006014	0.001842	0.001102	-0.000727	0.001926	0.705774	0.00620074
rs35150201	G	T	0.482793	-0.011157	0.001845	1.51e-09	0.001007	0.001845	0.585439	-0.002042	0.001847	0.269069	0.017981	0.001928	1.18e-20	0.014722	0.001817	5.77e-16	0.009493	0.002005	2.23e-06	-0.005383	0.001883	0.004268	-0.007939	0.001843	1.67e-05	-0.008299	0.001923	1.62e-05	0.003393	0.001895	0.073398	-0.006112	0.001875	0.001125	-0.007381	0.002054	0.000329	-0.015827	0.001988	1.81e-15	-0.016121	0.001833	1.52e-18	-0.02103	0.001916	5.52e-28	-0.0344014
rs7785014	C	T	0.670611	0.004119	0.001972	0.03675	0.000341	0.001973	0.862564	0.000841	0.001975	0.670375	-0.006664	0.002062	0.001235	-0.005102	0.001943	0.008666	-0.001739	0.002144	0.417416	0.002989	0.002011	0.137248	-0.004186	0.00197	0.033644	0.000967	0.002056	0.638097	-0.0044	0.002026	0.029905	-0.025276	0.002005	2.04e-36	-0.000864	0.002197	0.694209	-0.007103	0.002126	0.000842	-0.000729	0.001959	0.709711	-0.001339	0.002048	0.5135	0.0385018
rs11772895	C	G	0.277166	0.001007	0.00208	0.628525	-0.001691	0.002078	0.415886	-0.000163	0.00208	0.937344	-0.004162	0.002157	0.053745	-0.001944	0.002045	0.341892	-0.002728	0.002244	0.224101	0.001775	0.002119	0.402115	0.00617	0.002074	0.002935	0.005388	0.002163	0.012757	-0.001646	0.002131	0.440052	0.020603	0.002109	1.64e-22	0.034127	0.0023	9.23e-50	0.005776	0.002225	0.009454	0.001789	0.002065	0.386143	-0.005993	0.002144	0.005211	0.0495042
rs12530946	G	A	0.612976	-0.006802	0.001908	0.000365	-0.008048	0.001904	2.4e-05	-0.009086	0.001906	1.9e-06	-0.001116	0.001987	0.57437	-0.002916	0.001875	0.119856	0.000768	0.002067	0.71036	0.006711	0.001941	0.000549	-0.014745	0.001899	8.61e-15	-0.018921	0.001979	1.23e-21	-0.007382	0.00195	0.000154	-0.002987	0.001929	0.121494	0.00573	0.002111	0.006671	0.042755	0.002044	3.99e-97	0.000982	0.001893	0.603942	0.001651	0.001975	0.403277	0.028204
rs55633929	A	G	0.424366	0.001179	0.001938	0.542797	0.000816	0.001962	0.677458	0.001295	0.001961	0.508873	-0.001525	0.002027	0.451718	-0.000136	0.001905	0.94324	-0.001778	0.002121	0.401951	0.00024	0.00196	0.902373	-0.004652	0.001961	0.017732	0.000706	0.001997	0.723874	-0.013501	0.001976	8.67e-12	-0.001181	0.001954	0.545511	-0.001704	0.002145	0.427084	0.001008	0.002068	0.625833	-0.002189	0.001948	0.261107	0.000838	0.001998	0.674836	-0.0272993
rs2602556	T	A	0.943226	-0.004543	0.00398	0.253702	-0.004077	0.003971	0.304558	-0.002773	0.003973	0.485333	0.003331	0.004128	0.419703	0.005766	0.003914	0.140738	-0.002686	0.004297	0.531936	0.003175	0.004048	0.432951	-0.005284	0.003973	0.183552	-0.005807	0.004127	0.159403	-0.000227	0.00407	0.955561	0.000677	0.004027	0.866484	-0.005811	0.00439	0.185513	-0.004976	0.004246	0.241218	-0.0378	0.003949	1.12e-21	0.070957	0.004092	2.66e-67	-0.0372958
rs11774578	C	T	0.191041	0.000192	0.002358	0.93506	0.003045	0.002349	0.194734	0.00448	0.002354	0.057029	0.004143	0.002461	0.09225	0.005669	0.002317	0.014432	-0.001249	0.002554	0.624878	0.00627	0.002398	0.008946	0.011162	0.002348	2.03e-06	0.016978	0.002452	4.54e-12	-0.011299	0.002414	2.9e-06	0.006529	0.002387	0.006238	0.003166	0.002616	0.226076	-0.003791	0.002536	0.13486	0.007124	0.002338	0.002321	-0.002872	0.002458	0.242598	0.0494949
rs55690609	A	G	0.3222	0.002866	0.001983	0.148421	0.002023	0.001977	0.306111	0.001362	0.001981	0.49164	-0.002633	0.002067	0.202775	-0.004256	0.001949	0.028984	0.00343	0.002146	0.109873	-0.000371	0.002019	0.854041	-0.011935	0.001976	1.58e-09	-0.014145	0.002062	7.19e-12	-0.004465	0.00203	0.027866	0.022059	0.002007	4.61e-28	-0.03494	0.0022	8.93e-57	-0.003095	0.002132	0.146574	-0.001265	0.001967	0.520283	-0.001862	0.002066	0.367326	0.0103958
rs10099100	C	G	0.340072	-0.006469	0.001972	0.001041	0.002047	0.00199	0.303671	-0.002123	0.00201	0.290853	0.012033	0.002053	4.72e-09	0.007275	0.00194	0.000178	0.016199	0.002132	3.11e-14	-0.032536	0.002006	4.35e-59	0.012675	0.00199	1.96e-10	0.018496	0.002047	1.72e-19	-0.003253	0.002016	0.106535	0.007104	0.002068	0.000594	0.010516	0.002179	1.41e-06	-0.008701	0.002111	3.8e-05	0.009174	0.001981	3.69e-06	-0.002185	0.00205	0.286507	-0.0488962
rs28595628	C	G	0.605295	0.003924	0.001973	0.046782	-0.00084	0.002002	0.674966	-2.2e-05	0.00202	0.99128	-0.005802	0.002061	0.004893	-0.005282	0.001941	0.006505	-0.005052	0.002151	0.018866	0.022054	0.001999	2.82e-28	-0.016952	0.001999	2.34e-17	-0.016012	0.002035	3.72e-15	-0.009334	0.002012	3.57e-06	-0.01666	0.002067	8.03e-16	-0.011231	0.002178	2.57e-07	0.005313	0.002102	0.011511	-0.009239	0.001987	3.39e-06	0.006538	0.002046	0.001401	-0.00640044
rs721399	T	C	0.717458	0.003967	0.002047	0.052687	-0.006711	0.002042	0.001021	-0.002242	0.002063	0.277206	-0.015304	0.002138	8.61e-13	-0.010883	0.002015	6.79e-08	-0.014631	0.002219	4.44e-11	0.001842	0.002088	0.377691	0.00379	0.002043	0.06361	0.000719	0.002132	0.736042	0.004911	0.0021	0.019368	0.001956	0.00216	0.365159	0.004	0.002276	0.078845	0.005072	0.002205	0.021469	0.001263	0.002033	0.534432	0.005014	0.002138	0.019041	-0.0145047
rs58141407	T	C	0.158533	-0.034531	0.002549	9.32e-42	0.001879	0.00254	0.459363	-0.000707	0.002546	0.781174	0.055497	0.002639	4.21e-98	0.058374	0.002503	3.08e-120	0.007229	0.002741	0.008365	-0.006314	0.00259	0.014789	-0.002823	0.002541	0.266443	-0.002249	0.002665	0.398649	-0.001973	0.002604	0.448806	-0.003767	0.002576	0.143636	0.00364	0.002807	0.19465	0.006104	0.00272	0.024839	-0.002887	0.002531	0.253949	0.00027	0.002635	0.918413	-0.0794979
rs7823032	G	A	0.243584	-0.001352	0.002156	0.530538	0.014028	0.002145	6.33e-11	0.010162	0.00215	2.31e-06	0.020263	0.002247	2e-19	0.016444	0.002116	8.23e-15	0.012118	0.002331	2.05e-07	-0.000888	0.002192	0.685589	0.004392	0.002146	0.040727	0.00825	0.002259	0.000261	-0.003804	0.002205	0.084514	-0.004766	0.002181	0.028903	0.001329	0.00239	0.578081	-0.003263	0.002316	0.158928	-0.016338	0.002137	2.2e-14	0.000181	0.002246	0.93584	0.00140098
rs1810193	C	T	0.579296	0.019313	0.001886	1.44e-24	-0.00597	0.001875	0.001455	0.002265	0.00188	0.228238	-0.038698	0.001968	4.7e-86	-0.030417	0.001852	1.37e-60	-0.026441	0.002042	2.57e-38	0.024794	0.001918	3.58e-38	-0.002898	0.001877	0.122551	-0.001735	0.001978	0.380266	-0.000469	0.00193	0.807978	0.002026	0.001909	0.288669	0.001121	0.002095	0.592658	-0.000118	0.002029	0.953481	-0.001013	0.001869	0.587773	0.00863	0.001967	1.17e-05	-0.0147999
rs2304300	A	G	0.700384	0.013443	0.002026	3.33e-11	0.001186	0.002013	0.555608	0.006804	0.002018	0.000752	-0.021377	0.002113	4.96e-24	-0.014279	0.001988	7.18e-13	-0.017427	0.002192	1.96e-15	0.038453	0.002059	8.7e-78	-0.006798	0.002014	0.000743	-0.012113	0.002123	1.18e-08	0.008305	0.002072	6.17e-05	-0.002612	0.002049	0.202446	-0.001196	0.002248	0.594691	-0.000965	0.002178	0.657679	0.010133	0.002007	4.53e-07	-0.005346	0.002111	0.011344	0.0160013
rs2979469	C	G	0.742195	0.010099	0.00212	1.94e-06	-0.011324	0.00211	8.21e-08	-0.008685	0.002113	3.99e-05	-0.032443	0.002199	3.3e-49	-0.03132	0.002082	4.3e-51	-0.006739	0.002282	0.003154	0.005045	0.002158	0.019434	0.014261	0.002106	1.33e-11	0.018711	0.002202	2.08e-17	-0.006566	0.002168	0.002469	0.013957	0.002147	8.18e-11	0.005434	0.00234	0.020252	0.013812	0.002268	1.16e-09	0.018698	0.002102	6.22e-19	0.008688	0.002197	7.76e-05	0.0327963
rs10110562	G	A	0.225373	-0.001353	0.002219	0.541905	0.002742	0.002207	0.214106	0.000958	0.002211	0.664937	0.002193	0.002312	0.342756	0.002015	0.002178	0.355012	0.00458	0.0024	0.056393	-0.005019	0.002256	0.026095	-0.007907	0.002205	0.000337	-0.004908	0.002305	0.03323	-0.007546	0.002269	0.000887	-0.014207	0.002247	2.66e-10	-0.008872	0.002461	0.000314	-0.009475	0.002383	7.06e-05	-0.00549	0.002201	0.012637	0.000951	0.00231	0.680409	0.0393959
rs6998007	T	C	0.564482	-0.017874	0.001863	8.95e-22	-0.017606	0.00186	3.14e-21	-0.016646	0.001862	4.19e-19	0.002776	0.001946	0.153793	0.004975	0.001833	0.006656	-0.00323	0.00202	0.109749	0.003314	0.001898	0.080779	0.007319	0.001855	8e-05	0.001718	0.002021	0.395278	0.013367	0.001909	2.61e-12	0.009107	0.001888	1.44e-06	0.004853	0.00207	0.01908	0.004737	0.002006	0.018252	0.015621	0.001849	3.11e-17	0.003636	0.001945	0.061513	0.020998
rs4737010	A	G	0.228959	-0.014862	0.002211	1.86e-11	-0.016908	0.002208	1.99e-14	0.007526	0.002211	0.000667	0.000185	0.002294	0.935744	0.039618	0.002175	4.52e-74	-0.081205	0.002381	6.88e-255	0.03555	0.002254	5.72e-56	0.006576	0.002202	0.002828	-0.005603	0.002383	0.018744	0.026819	0.002264	2.47e-32	0.016216	0.002239	4.62e-13	-0.000571	0.002442	0.815109	0.003787	0.002366	0.109488	0.001156	0.002196	0.598704	0.013298	0.002293	6.86e-09	0.0297044
rs113046074	G	C	0.109661	0.015469	0.003312	3.06e-06	0.003068	0.003363	0.361741	-0.002256	0.003362	0.502218	-0.017714	0.00329	7.45e-08	-0.029477	0.003252	1.34e-19	0.017064	0.003433	6.82e-07	0.004112	0.003363	0.221417	0.006693	0.003352	0.045832	0.003262	0.003389	0.33585	0.004282	0.003349	0.201052	0.017033	0.003307	2.65e-07	0.017785	0.003476	3.16e-07	0.011073	0.003355	0.000971	0.002778	0.003339	0.405414	0.004029	0.003266	0.217287	0.0221025
rs55848380	T	A	0.642498	-0.017858	0.002231	1.25e-15	-0.014464	0.002266	1.8e-10	-0.010994	0.002265	1.23e-06	0.008596	0.002321	0.000214	0.014835	0.002193	1.37e-11	-0.01226	0.002422	4.24e-07	-0.006892	0.002257	0.002271	-0.005138	0.002255	0.022711	-0.001707	0.002386	0.474361	-0.005768	0.002272	0.011138	-0.010472	0.002245	3.16e-06	-0.011609	0.002453	2.24e-06	-0.011853	0.002368	5.65e-07	-0.000667	0.002246	0.766628	0.003607	0.002302	0.117096	-0.0285972
rs45577137	G	A	0.043658	-0.027707	0.004915	1.77e-08	-0.018395	0.004946	0.000201	-0.017104	0.004951	0.000554	0.012838	0.005017	0.010518	0.01917	0.004831	7.32e-05	-0.008209	0.005217	0.115559	0.011398	0.005007	0.022836	0.007653	0.004933	0.120827	0.036447	0.005206	2.63e-12	-0.024454	0.005017	1.11e-06	-0.064614	0.004959	9.05e-39	-0.045322	0.005335	2.08e-17	-0.059758	0.005157	5.1e-31	-0.015391	0.004915	0.001748	0.00687	0.005008	0.170077	-0.0204985
rs28615248	C	T	0.193595	0.004966	0.002339	0.033728	0.002245	0.002336	0.336444	0.002869	0.002341	0.220254	-0.004164	0.002434	0.087078	-0.003212	0.002301	0.162731	-0.00381	0.002527	0.131544	0.012278	0.002385	2.67e-07	-0.022775	0.002435	8.92e-21	-0.02339	0.002433	7.59e-22	-0.008627	0.002396	0.00032	-0.011316	0.002371	1.86e-06	-0.004092	0.00259	0.114103	-0.003158	0.002509	0.20821	-0.010677	0.002324	4.4e-06	-0.007468	0.002432	0.002143	0.0062998
rs6985353	A	G	0.504014	-0.000674	0.001846	0.715115	0.00412	0.001843	0.025382	0.002239	0.001846	0.225279	0.007162	0.001927	0.000203	0.005896	0.001817	0.001179	0.005884	0.001999	0.003262	0.00636	0.001882	0.000731	-0.011911	0.001925	6.31e-10	-0.011506	0.001922	2.19e-09	-0.00557	0.001892	0.003249	-0.009041	0.001872	1.39e-06	-0.002966	0.00205	0.147939	0.005228	0.001986	0.008511	-0.013872	0.001833	3.93e-14	0.026661	0.001925	1.46e-43	-0.0260976
rs3808609	C	G	0.318199	0.004546	0.001979	0.021603	0.006819	0.001975	0.00056	0.007289	0.001978	0.000231	0.000425	0.002065	0.837032	0.002297	0.001947	0.238052	-0.003319	0.002143	0.121383	0.000836	0.002017	0.678698	0.007086	0.002063	0.000596	0.001404	0.00206	0.495615	0.010655	0.002029	1.54e-07	0.016911	0.002008	3.86e-17	0.012435	0.002197	1.56e-08	0.006313	0.002129	0.003037	0.003611	0.001965	0.066057	0.0076	0.002064	0.000233	0.0178006
rs7846314	T	A	0.187202	-0.012191	0.002364	2.56e-07	-0.006505	0.002359	0.005844	-0.004353	0.002361	0.065177	0.008237	0.002467	0.000846	0.014318	0.002324	7.44e-10	-0.006965	0.00256	0.006526	0.003843	0.002407	0.110343	0.046831	0.002355	5.71e-88	0.063921	0.002458	4.7e-149	-0.005518	0.00242	0.022638	-0.005554	0.002397	0.020551	-0.01341	0.002623	3.25e-07	-0.032851	0.002543	3.92e-38	-0.002414	0.002347	0.303562	0.016654	0.002467	1.52e-11	-0.0109993
rs60148718	A	T	0.354872	-0.012375	0.001958	2.67e-10	-0.00268	0.001955	0.17039	-0.005258	0.001956	0.007193	0.01602	0.002043	4.69e-15	0.01349	0.001924	2.48e-12	0.0111	0.00212	1.69e-07	-0.003651	0.001989	0.06649	-0.007065	0.001951	0.000295	-0.007548	0.002036	0.000211	0.002385	0.002004	0.23392	-0.003304	0.001984	0.095802	-0.008874	0.002174	4.52e-05	-0.015947	0.002107	3.9e-14	-0.018433	0.001943	2.51e-21	-0.001163	0.002039	0.568374	0.00809713
rs67241230	G	T	0.399376	-0.000532	0.001887	0.777904	0.000304	0.001885	0.871908	-0.001631	0.001886	0.387138	0.002261	0.001966	0.25017	-0.001919	0.001855	0.301008	0.007646	0.002041	0.000181	-0.004936	0.00192	0.010181	-0.027689	0.001881	5.47e-49	-0.026828	0.001962	1.62e-42	-0.010602	0.001932	4.16e-08	-0.024099	0.001913	2.32e-36	-0.004814	0.002092	0.021385	-0.007386	0.002026	0.000269	5e-05	0.001873	0.978682	-0.006393	0.001964	0.00114	-0.0346043
rs72665715	A	G	0.134985	0.000468	0.00273	0.863804	-0.002131	0.002719	0.433245	-0.002426	0.002722	0.372801	-0.005325	0.002848	0.061537	-0.006121	0.00268	0.022388	-0.000583	0.002956	0.843658	0.004138	0.002774	0.135752	2.8e-05	0.002711	0.991786	0.000367	0.002834	0.896882	0.00127	0.002789	0.64889	-0.00013	0.002758	0.962412	0.001299	0.003029	0.668101	-0.001121	0.002936	0.702582	0.023654	0.002794	2.7e-17	-0.002191	0.002846	0.441484	0.0377003
rs10109370	A	C	0.238558	0.00083	0.002179	0.703484	0.001164	0.002171	0.591948	0.001854	0.002174	0.39377	-0.00071	0.002271	0.754428	0.001051	0.002139	0.623112	-0.00289	0.002357	0.220064	0.000165	0.002215	0.940673	-0.006617	0.002165	0.002252	0.00071	0.002263	0.753934	-0.018902	0.002227	2.26e-17	-0.00263	0.002203	0.232557	-0.002467	0.002417	0.307416	0.000644	0.002342	0.783306	0.001448	0.002229	0.515932	0.000513	0.00227	0.821084	0.0141987
rs75910605	C	T	0.025053	-0.011793	0.006015	0.049946	-0.007606	0.006037	0.207712	-0.007984	0.006044	0.186478	0.010641	0.006102	0.08118	0.00919	0.005907	0.119765	0.006875	0.006351	0.279031	-0.007716	0.006108	0.206444	-0.032164	0.006023	9.51e-08	-0.027704	0.006208	8.22e-06	-0.008784	0.006119	0.151135	-0.038385	0.006046	2.23e-10	-0.011575	0.006476	0.073899	-0.014317	0.006267	0.022354	-0.039715	0.006093	7.37e-11	0.035629	0.006082	4.8e-09	0.217596
rs2941488	A	T	0.475103	-0.012802	0.001854	5.16e-12	-0.014114	0.001847	2.21e-14	-0.015315	0.001849	1.27e-16	0.000304	0.00193	0.874725	-0.001476	0.001819	0.417249	0.004779	0.002003	0.017061	-0.003998	0.00188	0.033499	0.004064	0.001842	0.027368	0.00428	0.001925	0.026209	0.002701	0.001895	0.154081	0.001051	0.001874	0.574805	0.000446	0.002054	0.827978	0.005044	0.00199	0.011288	0.005689	0.001894	0.002682	-0.001615	0.001927	0.401932	-0.00110061
rs1441850	C	T	0.252474	0.002915	0.002136	0.17236	0.003578	0.002126	0.092332	0.002815	0.002128	0.186003	-0.002518	0.002231	0.259157	-0.001357	0.002097	0.51758	-0.000319	0.002314	0.890297	0.002084	0.002172	0.337132	0.020017	0.00212	3.85e-21	0.002679	0.002219	0.227356	0.050185	0.002184	9.8e-117	-0.000421	0.002161	0.845355	0.006002	0.002373	0.011458	0.001171	0.002301	0.610759	-0.006546	0.002186	0.002757	0.004113	0.002232	0.065346	-0.0199007
rs446001	A	G	0.292698	-0.009156	0.00204	7.25e-06	-0.017607	0.002034	5.06e-18	-0.016289	0.002034	1.22e-15	-0.010444	0.002131	9.66e-07	-0.009203	0.002004	4.46e-06	-0.004007	0.002211	0.069985	0.002645	0.002074	0.202208	-0.001569	0.00203	0.439722	0.000493	0.002116	0.815588	-0.000937	0.002083	0.652931	-0.00644	0.002061	0.001786	-0.00275	0.002261	0.223846	-0.008284	0.002191	0.000158	0.007804	0.002021	0.000114	-0.014442	0.002127	1.17e-11	-0.017604
rs9693128	G	A	0.607606	-0.001676	0.001904	0.378659	0.001447	0.001899	0.446137	0.00176	0.001899	0.354181	0.004321	0.001987	0.029646	0.004759	0.001871	0.010988	0.001034	0.002061	0.615931	0.00146	0.001938	0.451186	0.003985	0.001896	0.035604	0.0043	0.001979	0.029837	0.001605	0.001949	0.410095	0.000856	0.001928	0.657238	-0.002085	0.002114	0.323977	-0.002059	0.002048	0.314864	0.008507	0.001888	6.71e-06	-0.013977	0.001985	1.99e-12	-0.0154993
rs13273654	G	A	0.576816	0.004701	0.001868	0.011845	0.003202	0.001863	0.085715	-0.003894	0.001864	0.036727	-0.002377	0.001947	0.222012	-0.01294	0.001835	1.86e-12	0.021706	0.00202	6.57e-27	0.007754	0.001899	4.48e-05	-0.00614	0.001861	0.000974	-0.006467	0.001941	0.000869	-0.001324	0.001911	0.488328	-0.002154	0.001891	0.254546	-0.006081	0.00207	0.003325	-0.00102	0.002006	0.611061	-0.002916	0.001852	0.115508	0.001408	0.001944	0.46888	-0.0463968
rs118026302	C	T	0.996517	0.011674	0.016114	0.468799	0.007736	0.016109	0.631095	0.006792	0.016138	0.673858	-0.00547	0.016472	0.739818	-0.004894	0.015813	0.756967	-0.00515	0.017167	0.764191	-0.012824	0.016344	0.43269	-0.058043	0.01609	0.000311	-0.005136	0.016627	0.757397	-0.144307	0.016385	1.36e-18	-0.016438	0.016211	0.310589	-0.028488	0.017472	0.102986	-0.036208	0.016907	0.032247	0.013906	0.016017	0.385279	-0.012028	0.01638	0.462751	0.0741957
rs2513369	G	C	0.068442	-0.009595	0.003666	0.00888	0.020216	0.003654	3.24e-08	0.006789	0.003658	0.063507	0.044673	0.003822	1.6e-31	0.027997	0.0036	7.77e-15	0.04088	0.003965	6.87e-25	-0.067208	0.003732	1.95e-72	-0.001071	0.003647	0.768947	0.002803	0.003812	0.462228	-0.007492	0.003752	0.045852	-0.00079	0.003712	0.831451	-0.001963	0.004071	0.629781	-0.007715	0.003948	0.050688	-0.002517	0.003639	0.489113	0.003281	0.003826	0.391076	0.00170145
rs921313	A	G	0.044952	0.029933	0.004476	2.34e-11	0.007995	0.004463	0.073257	0.010209	0.004482	0.022766	-0.033416	0.004655	7.33e-13	-0.034764	0.004402	2.97e-15	-0.007283	0.004832	0.131751	-0.003195	0.004555	0.483118	0.02711	0.004466	1.32e-09	0.024984	0.004648	7.82e-08	0.018447	0.004584	5.77e-05	0.020409	0.004533	6.81e-06	0.007478	0.00495	0.130892	0.003551	0.004793	0.458734	0.020824	0.004444	2.84e-06	-0.015463	0.004645	0.000877	0.105899
rs6988147	T	C	0.859533	0.004536	0.002695	0.092304	0.001156	0.002681	0.666406	5.2e-05	0.002693	0.984638	-0.003316	0.002826	0.240727	-0.008018	0.00265	0.002493	0.005105	0.002932	0.08166	-0.011245	0.002743	4.19e-05	0.001704	0.002683	0.525475	0.007209	0.002804	0.010147	-0.015625	0.002768	1.68e-08	0.000887	0.002735	0.745669	0.000806	0.003007	0.788735	-0.002876	0.002914	0.323669	0.019398	0.002672	4.09e-13	-0.023066	0.002825	3.42e-16	0.00129916
rs6999065	T	C	0.058464	0.005985	0.003951	0.129808	0.003784	0.003927	0.335321	0.004729	0.003944	0.230521	-0.006743	0.00414	0.10332	-0.002521	0.003887	0.516556	-0.003976	0.00429	0.353983	-0.005328	0.004033	0.186456	0.003551	0.003931	0.366311	0.002103	0.004121	0.609784	0.005509	0.004064	0.175272	0.001227	0.004018	0.760109	-0.002947	0.004416	0.504501	-0.006015	0.004282	0.160123	0.015389	0.003912	8.45e-05	-0.02611	0.004144	3.06e-10	-0.0318003
rs1264593	T	G	0.495054	-0.000314	0.001861	0.866028	7.9e-05	0.001853	0.96603	-0.000937	0.001861	0.614502	0.001748	0.001942	0.367882	0.000285	0.00183	0.87642	0.002555	0.002015	0.204756	-0.002215	0.001894	0.242292	0.005687	0.001855	0.002177	0.002192	0.001935	0.257161	0.0146	0.001909	2.15e-14	-0.000235	0.001887	0.900912	-0.000334	0.002066	0.871486	-0.004505	0.002002	0.02445	0.002555	0.001847	0.166449	-0.00228	0.00194	0.239945	0.0289955
rs17186084	A	G	0.086189	0.006384	0.003292	0.052461	0.006378	0.003278	0.0517	0.005519	0.003293	0.093764	0.000438	0.003435	0.898563	-0.002635	0.003238	0.415692	0.004431	0.003564	0.213712	-0.002368	0.00336	0.480979	0.002887	0.003282	0.379087	0.004353	0.003426	0.203883	0.003935	0.00338	0.244396	0.008783	0.00334	0.008561	0.003336	0.00366	0.362037	-0.008051	0.003547	0.023232	0.015859	0.003266	1.22e-06	-0.028297	0.003434	1.82e-16	-0.0343016
rs10104995	T	C	0.2308	-0.011686	0.002265	2.53e-07	-0.010614	0.002294	3.78e-06	-0.008788	0.0023	0.000134	0.004067	0.002372	0.086495	0.006716	0.002226	0.002561	-0.006346	0.002477	0.01042	-0.005616	0.002296	0.014447	-0.021588	0.002291	4.74e-21	-0.022624	0.002333	3.36e-22	-0.006554	0.002312	0.004597	-0.010504	0.002283	4.27e-06	-0.00553	0.002507	0.027458	-0.003203	0.00242	0.185616	-0.000554	0.002279	0.808094	-0.013941	0.002356	3.35e-09	-0.0251024
rs6993770	T	A	0.287162	-0.011885	0.002036	5.47e-09	-0.008256	0.002028	4.73e-05	-0.010523	0.002036	2.42e-07	0.006748	0.002125	0.001506	0.004243	0.002003	0.034148	0.007324	0.002205	0.000902	-0.004294	0.002074	0.038385	-0.021079	0.002029	3.05e-25	-0.020546	0.002116	2.88e-22	-0.007616	0.002088	0.000267	-0.016137	0.002063	5.46e-15	-0.018236	0.00226	7.5e-16	-0.010844	0.00219	7.54e-07	-0.068814	0.002022	8.9e-254	0.047269	0.002124	1.29e-109	-0.0736036
rs1784492	G	A	0.561798	-0.005121	0.001857	0.005823	-0.001268	0.001849	0.492857	-0.001652	0.001856	0.373578	0.006264	0.001938	0.001233	0.006494	0.001826	0.000379	-0.001786	0.00201	0.374402	-0.006514	0.001892	0.000578	-0.009751	0.00185	1.38e-07	-0.012504	0.00193	9.55e-11	0.001569	0.001904	0.410116	-0.002216	0.001882	0.239011	-0.004554	0.002061	0.027146	-0.000822	0.001998	0.68088	0.005068	0.001842	0.005954	-0.00261	0.001936	0.177617	0.0490957
rs1283705	A	T	0.584955	0.014333	0.001871	1.96e-14	0.007013	0.001864	0.00017	0.004411	0.001871	0.018436	-0.014161	0.001953	4.32e-13	-0.018696	0.001841	3.3e-24	0.006845	0.002027	0.000736	-0.001539	0.001905	0.419091	-0.000407	0.001865	0.827305	-4.5e-05	0.001945	0.981465	-0.001659	0.001919	0.38723	0.009608	0.001897	4.14e-07	-0.000674	0.002078	0.745727	-0.002511	0.002013	0.212248	-0.002714	0.001857	0.143997	0.001742	0.001951	0.372058	-0.0527997
rs13271228	G	T	0.566791	0.020199	0.001955	5.3e-25	0.019246	0.00186	4.61e-25	0.021638	0.001865	4.51e-31	-0.005032	0.001947	0.00975	-0.001557	0.001836	0.3962	-0.008022	0.002021	7.26e-05	0.006125	0.001899	0.001267	-0.001357	0.001862	0.4662	0.003148	0.001936	0.103998	-0.004997	0.001906	0.008778	-0.03058	0.001886	4.35e-59	-0.002076	0.002065	0.314686	0.00184	0.002001	0.357864	-0.010551	0.001852	1.26e-08	0.001688	0.001944	0.385212	0.0201007
rs4876400	G	A	0.626555	-0.002724	0.001998	0.172681	-0.003341	0.0019	0.078675	-0.002849	0.001906	0.134984	-0.001145	0.001989	0.565048	-0.000417	0.001875	0.824103	-0.001491	0.002065	0.470238	0.000332	0.001941	0.86431	-0.002638	0.001902	0.165351	-0.00183	0.001978	0.354962	0.001105	0.001948	0.570752	-0.004378	0.001927	0.023111	-0.017086	0.002111	6e-16	-0.002644	0.002045	0.196167	-0.000846	0.001892	0.654734	0.002093	0.001987	0.292115	0.0475949
rs12386849	T	C	0.305201	-0.001602	0.002012	0.425929	0.001827	0.002006	0.362463	-0.001328	0.00201	0.508795	0.007894	0.002096	0.000168	0.002538	0.00198	0.199818	0.010731	0.002175	8.25e-07	-0.005119	0.002051	0.012603	-0.00327	0.002005	0.102919	-0.001533	0.002094	0.464228	-0.004057	0.002063	0.049272	0.001293	0.002041	0.526427	-0.003705	0.002231	0.096776	-0.000866	0.002162	0.688943	-0.016074	0.002038	3.2e-15	0.003431	0.002096	0.101549	0.000299955
rs3910553	G	A	0.495801	-0.010524	0.001844	1.18e-08	-0.010444	0.001838	1.37e-08	-0.011835	0.001842	1.37e-10	0.002411	0.001925	0.210577	0.000339	0.001815	0.851908	0.004185	0.001998	0.036225	-0.00251	0.001879	0.181774	-0.004089	0.001838	0.02611	-0.002842	0.001919	0.138591	-0.001828	0.001891	0.333685	-0.001803	0.001871	0.335238	-0.002395	0.002048	0.242216	-0.002872	0.001985	0.147877	-0.002965	0.001869	0.112583	-0.000101	0.001924	0.95822	-0.0463968
rs66824612	T	C	0.342562	0.003621	0.001946	0.062756	-0.021788	0.00194	3.1e-29	-0.016374	0.001944	3.93e-17	-0.038581	0.002031	2.14e-80	-0.033241	0.001915	1.89e-67	-0.016478	0.002108	5.62e-15	0.007937	0.001983	6.31e-05	-0.00822	0.00194	2.28e-05	-0.009098	0.002025	7.11e-06	-0.002763	0.001995	0.165994	0.000169	0.001974	0.931836	0.001036	0.002161	0.631707	-0.006877	0.002094	0.001028	0.00599	0.001972	0.002396	0.002433	0.00203	0.230666	-0.0153979
rs7008182	A	T	0.487051	-0.00483	0.001852	0.009127	0.001524	0.001839	0.407291	0.004376	0.001842	0.017512	0.009977	0.001927	2.31e-07	0.01481	0.001816	3.69e-16	-0.008544	0.002	1.95e-05	0.009156	0.001881	1.15e-06	-0.007811	0.001837	2.15e-05	-0.007092	0.001922	0.000227	-0.004087	0.001892	0.030769	-0.004753	0.001872	0.011135	0.00106	0.002051	0.605057	0.000323	0.001987	0.870797	-0.014481	0.001832	2.87e-15	0.039346	0.001926	1.11e-92	-0.0499994
rs4736612	G	A	0.4152	-0.012149	0.001881	1.09e-10	-0.008366	0.001869	7.69e-06	-0.008843	0.001871	2.33e-06	0.005688	0.001958	0.003681	0.006959	0.001845	0.000163	-2.6e-05	0.002032	0.989916	0.003729	0.001909	0.05083	0.00095	0.001866	0.610598	-0.000672	0.001948	0.730045	0.005189	0.001917	0.006802	-0.005044	0.001897	0.007843	0.003564	0.002077	0.086237	0.005297	0.002013	0.008531	0.002548	0.001862	0.171149	-0.006753	0.001956	0.000559	0.0331019
rs2739156	A	T	0.261319	0.005913	0.002106	0.004998	0.001667	0.002091	0.425427	0.003162	0.002095	0.131181	-0.006585	0.002188	0.002626	-0.006077	0.002065	0.003265	-0.003905	0.002271	0.085471	0.004539	0.002139	0.033898	0.003463	0.002089	0.097486	0.000887	0.002187	0.685056	0.009069	0.002152	2.53e-05	0.007005	0.002129	0.001006	0.001689	0.002328	0.468129	-0.006264	0.002256	0.005514	0.013218	0.002084	2.33e-10	-0.004896	0.002186	0.025156	0.0146029
rs71528371	T	C	0.146819	-0.020325	0.002617	8.43e-15	-0.003904	0.002599	0.133081	-0.007082	0.002603	0.006524	0.027458	0.002722	6.66e-24	0.024898	0.002567	3.2e-22	0.010958	0.002824	0.000106	-0.00889	0.002658	0.00083	-0.006568	0.002597	0.011446	-0.007181	0.002718	0.008249	-0.001695	0.002673	0.526008	-0.001651	0.002646	0.532663	-0.009595	0.002897	0.000931	-0.018032	0.002807	1.38e-10	3.9e-05	0.002589	0.987917	0.003478	0.002718	0.200574	0.00410158
rs6578125	T	C	0.905487	0.014187	0.003191	8.85e-06	-0.009256	0.003182	0.003642	-0.006596	0.003186	0.038445	-0.035175	0.003278	7.8e-27	-0.034409	0.003132	4.74e-28	-0.011499	0.003403	0.000732	0.017399	0.003248	8.64e-08	0.002176	0.003182	0.494081	0.003207	0.003407	0.346513	-0.003873	0.00326	0.234773	0.010567	0.003222	0.001043	-0.002313	0.003491	0.507622	0.002704	0.003382	0.424051	0.013984	0.003163	9.94e-06	-0.006715	0.003276	0.040382	0.0432989
rs6985508	A	G	0.357938	0.005307	0.002025	0.008796	0.002371	0.00202	0.240457	0.001815	0.002023	0.369666	-0.006158	0.002017	0.002277	-0.008157	0.00199	4.21e-05	0.002806	0.002094	0.180145	-0.000735	0.002066	0.721941	-0.026558	0.002018	1.57e-39	-0.027376	0.002089	3.36e-39	-0.011923	0.002055	6.74e-09	-0.010036	0.00203	7.83e-07	-0.007851	0.00214	0.000246	-0.004301	0.002074	0.038105	-0.005461	0.002012	0.006665	0.002061	0.002015	0.306435	0.0435957
rs7833924	G	A	0.429298	-0.01409	0.001951	5.33e-13	-0.003469	0.001947	0.074897	-0.003818	0.001951	0.050317	0.017714	0.001943	8.28e-20	0.019183	0.001918	1.57e-23	0.000472	0.002016	0.81478	-0.015009	0.001992	5.04e-14	0.004783	0.001945	0.013942	0.00605	0.002018	0.002721	0.000372	0.001985	0.851423	-0.006687	0.001962	0.000658	-0.000377	0.002067	0.855257	0.004159	0.002003	0.037869	0.042549	0.001939	1.12e-106	-0.031423	0.00194	6.02e-59	-0.0036035
rs10813766	G	T	0.658364	-0.007459	0.001952	0.000134	-0.00485	0.001958	0.013262	-0.005523	0.00197	0.005058	0.005677	0.002037	0.005324	0.004317	0.001918	0.024407	0.003887	0.002115	0.066117	-0.011453	0.001986	8.34e-09	0.006479	0.001966	0.000989	0.005044	0.002029	0.012954	0.005014	0.002002	0.012266	0.002801	0.001452	0.053691	0.000378	0.002169	0.861521	0.000279	0.002099	0.89426	0.028259	0.00195	1.52e-47	-0.054225	0.002034	1.58e-156	-0.0330962
rs2219143	A	G	0.394393	0.015708	0.001974	1.85e-15	0.022289	0.001991	4.55e-29	0.021751	0.001993	1.1e-27	0.006191	0.002038	0.002396	0.006671	0.001939	0.000587	0.002126	0.002119	0.31558	-0.010063	0.002009	5.6e-07	0.017612	0.001989	9.04e-19	0.019099	0.00205	1.3e-20	0.001303	0.002022	0.519193	0.00927	0.001543	1.93e-09	0.009091	0.002171	2.86e-05	0.010119	0.002101	1.49e-06	0.019332	0.001972	1.15e-22	-0.009625	0.002033	2.23e-06	0.057004
rs10758656	G	A	0.20738	0.055772	0.002277	2.23e-132	-0.001272	0.00227	0.575168	0.003035	0.002273	0.181709	-0.087885	0.002368	1.75e-301	-0.093521	0.002237	0	-0.010134	0.002459	3.82e-05	0.041162	0.002318	1.66e-70	0.013367	0.002268	3.87e-09	0.018669	0.002366	3.14e-15	-0.008965	0.002333	0.000123	0.000355	0.001721	0.836537	0.003569	0.00252	0.15658	0.015698	0.00244	1.28e-10	0.095906	0.002248	0	-0.007263	0.002362	0.002113	-0.0783027
rs3847261	A	T	0.946097	0.039897	0.004093	2e-22	0.036192	0.004082	8.06e-19	0.035425	0.004086	4.59e-18	-0.015328	0.004256	0.000319	-0.015962	0.00402	7.24e-05	0.000907	0.004424	0.837466	3.4e-05	0.004152	0.993476	0.012171	0.004076	0.002836	0.012329	0.004234	0.003601	0.001073	0.004177	0.797278	0.001544	0.003082	0.616513	0.003696	0.004509	0.412414	0.014241	0.004365	0.001109	0.00094	0.004043	0.816136	0.000397	0.004235	0.925269	-0.00879859
rs4742293	T	G	0.675038	0.009148	0.002038	7.29e-06	0.002487	0.002065	0.228444	0.001446	0.002064	0.483537	-0.010184	0.002133	1.83e-06	-0.0135	0.002001	1.55e-11	0.002973	0.002228	0.182001	0.002377	0.002062	0.248917	-0.000911	0.002059	0.658294	-0.000902	0.002099	0.667407	-0.001216	0.00208	0.558725	0.000297	0.001491	0.842123	-0.003105	0.002255	0.16842	0.002573	0.002175	0.236709	-0.002765	0.002039	0.174929	0.000791	0.002113	0.708341	-0.0211011
rs17278406	A	G	0.301529	-0.030244	0.002025	2.06e-50	-0.033745	0.002013	5.06e-63	-0.034994	0.00202	3.35e-67	-0.000868	0.002113	0.681218	-0.001193	0.00199	0.548664	0.001861	0.002195	0.39649	-0.002732	0.00206	0.184754	-0.000324	0.002016	0.872343	-0.000503	0.002103	0.810971	0.001607	0.002073	0.438255	-0.006301	0.002044	0.002061	0.001057	0.002247	0.63795	0.003246	0.002176	0.135627	0.007637	0.001981	0.000117	-0.003377	0.002107	0.108999	0.0118001
rs4394488	G	T	0.388098	0.002214	0.001893	0.242129	0.001781	0.001882	0.343932	0.001017	0.001888	0.590007	0.000233	0.001973	0.905898	-0.002516	0.00186	0.17631	0.003218	0.002048	0.11619	0.000327	0.001927	0.865253	-0.006468	0.001884	0.000602	-0.002764	0.001967	0.159915	-0.006129	0.001938	0.001568	-0.004473	0.001911	0.019264	-0.001296	0.002098	0.536786	-0.003613	0.002032	0.07535	0.015121	0.001853	3.52e-16	-0.018171	0.001967	2.7e-20	-0.0338989
rs10811408	G	T	0.223953	0.016559	0.002213	7.69e-14	0.005886	0.002206	0.007638	0.005969	0.002208	0.006891	-0.019033	0.002307	1.66e-16	-0.02016	0.002175	2.03e-20	-0.001406	0.002395	0.557159	0.003813	0.002254	0.090624	-0.004558	0.002203	0.038582	-0.002474	0.002302	0.282355	-0.01145	0.002266	4.44e-07	0.005221	0.002238	0.019642	0.003254	0.002456	0.185097	0.001753	0.002378	0.461034	0.00722	0.002185	0.00096	0.010378	0.002302	6.65e-06	0.000500125
rs2811708	T	G	0.266473	0.002768	0.002096	0.186779	0.001286	0.00209	0.538314	-0.004733	0.002092	0.023661	-0.004038	0.00219	0.065218	-0.01305	0.00206	2.44e-10	0.017915	0.002275	3.54e-15	-0.015063	0.002131	1.62e-12	-0.027616	0.002087	6.2e-40	-0.008454	0.00218	0.000106	-0.043109	0.002147	1.24e-89	-0.028058	0.002119	5.81e-40	-0.017265	0.00233	1.32e-13	-0.016775	0.002256	1.08e-13	-0.040651	0.00207	8.14e-86	-0.004039	0.002184	0.064501	0.0641009
rs7036656	T	C	0.721537	-0.003309	0.002064	0.108879	-0.001382	0.002057	0.501914	0.004512	0.002059	0.028476	0.004498	0.002155	0.036861	0.013439	0.002028	3.54e-11	-0.017382	0.002238	8.54e-15	0.014914	0.002099	1.25e-12	0.028141	0.002055	1.25e-42	0.008911	0.002145	3.31e-05	0.043537	0.002113	3.03e-94	0.028166	0.002087	1.76e-41	0.016242	0.002293	1.45e-12	0.017523	0.002219	3.02e-15	0.042712	0.002038	1.89e-97	0.003458	0.00215	0.107809	-0.0497997
rs12376511	C	T	0.16419	0.006826	0.002501	0.006355	0.004695	0.002493	0.059649	-0.0014	0.002494	0.574644	-0.003302	0.002613	0.20631	-0.014461	0.002458	4.13e-09	0.017217	0.002711	2.21e-10	-0.02138	0.002546	4.81e-17	-0.034202	0.002489	6.16e-43	-0.01439	0.0026	3.21e-08	-0.04761	0.002561	4.66e-77	-0.048585	0.002529	3.44e-82	-0.020682	0.002779	1.03e-13	-0.012175	0.002693	6.23e-06	-0.049228	0.00247	2.43e-88	-0.004535	0.002609	0.08219	0.0310986
rs11557154	T	C	0.127662	-0.009664	0.002766	0.000478	0.009201	0.002751	0.00083	0.005325	0.002755	0.053216	0.027995	0.002886	3.19e-22	0.025045	0.002718	3.35e-20	0.014344	0.002998	1.74e-06	-0.013555	0.002814	1.49e-06	0.008992	0.002755	0.001104	-0.006536	0.002875	0.023017	0.023028	0.002832	4.43e-16	0.031988	0.002794	2.64e-30	0.001605	0.003071	0.601316	0.006146	0.002973	0.038743	0.014777	0.002732	6.51e-08	-0.004573	0.00288	0.112379	-0.109101
rs10758481	C	T	0.501221	0.003212	0.001853	0.082959	0.003674	0.001843	0.046207	0.000971	0.001845	0.598757	-0.001113	0.001931	0.56437	-0.00539	0.001821	0.003095	0.009112	0.002005	5.6e-06	-0.005981	0.001887	0.001535	-0.012833	0.001845	3.64e-12	-0.003938	0.001927	0.040975	-0.01867	0.001897	8.1e-23	-0.014132	0.001872	4.63e-14	-0.007427	0.002055	0.000304	-0.008068	0.00199	5.08e-05	-0.027415	0.00183	1.07e-50	0.007875	0.001926	4.4e-05	-0.00229736
rs2309426	G	T	0.383815	-0.01291	0.001928	2.21e-11	-0.010673	0.001926	3.05e-08	-0.010288	0.001927	9.58e-08	0.004974	0.002014	0.013524	0.006596	0.001898	0.000515	-0.00226	0.002092	0.279993	-0.004425	0.001964	0.024242	-0.006227	0.001923	0.001212	-0.006577	0.002011	0.001081	-0.001186	0.001979	0.548946	-0.004671	0.001951	0.016684	-0.002111	0.002147	0.3254	0.001201	0.002077	0.563197	-0.001535	0.001908	0.420999	0.00463	0.002005	0.020952	0.00300451
rs12001221	C	T	0.432662	-0.007318	0.001878	9.84e-05	-0.007918	0.001876	2.46e-05	-0.005749	0.001877	0.002203	0.000241	0.001964	0.902504	0.004119	0.00185	0.025967	-0.006726	0.00204	0.000981	0.001572	0.001916	0.411745	-0.009289	0.001874	7.26e-07	-0.01004	0.001958	3.01e-07	-0.002491	0.001928	0.196171	-0.00839	0.0019	1.03e-05	-0.005953	0.002093	0.004457	-0.003324	0.002024	0.100499	-0.018221	0.001859	1.16e-22	0.028743	0.001957	8.61e-49	0.0182047
rs626416	C	G	0.762399	-0.005841	0.002184	0.00751	-0.005098	0.002183	0.019569	-0.006574	0.002185	0.002637	0.001479	0.002281	0.516524	-0.000581	0.002151	0.787234	0.002157	0.00237	0.362659	-0.003327	0.002227	0.13521	-0.016605	0.002181	2.81e-14	-0.019685	0.002278	5.77e-18	-0.002306	0.002241	0.303576	-0.004455	0.00221	0.043797	-0.007588	0.002431	0.001803	-0.000283	0.00235	0.90422	-0.003701	0.002163	0.087157	-8e-06	0.00227	0.997254	0.0189003
rs878922	G	A	0.500933	0.01283	0.00186	5.5e-12	0.010693	0.001855	8.4e-09	0.009455	0.001854	3.49e-07	-0.004845	0.001936	0.012368	-0.006676	0.001829	0.000264	0.001943	0.002011	0.333867	-0.001276	0.001893	0.500223	-0.002336	0.001873	0.212297	-0.001153	0.001929	0.550179	-0.003215	0.001899	0.090501	-0.000104	0.001873	0.955594	6.1e-05	0.002055	0.976459	0.00469	0.00199	0.018455	-0.001479	0.001839	0.42126	-0.003965	0.001931	0.040006	0.0482033
rs2807303	A	G	0.346132	2.5e-05	0.001952	0.989667	-0.00418	0.001946	0.031764	-0.003248	0.001946	0.095076	-0.007245	0.002035	0.000373	-0.006452	0.00192	0.000781	-0.003284	0.002113	0.120168	0.000446	0.001988	0.822605	0.011247	0.001967	1.1e-08	0.003414	0.002031	0.092708	0.021641	0.001999	2.79e-27	0.003194	0.001972	0.10523	0.008672	0.002166	6.3e-05	0.005466	0.002097	0.009159	-0.004503	0.00193	0.019661	-0.002078	0.002029	0.305717	-0.0247026
rs72749016	G	C	0.080948	-0.021916	0.00344	1.93e-10	-0.00484	0.00347	0.163065	-0.005582	0.00347	0.107715	0.027886	0.003585	7.72e-15	0.029152	0.003377	6.32e-18	0.002266	0.003733	0.543861	0.006424	0.003497	0.066186	-0.002093	0.003508	0.550798	0.001124	0.003551	0.751593	-0.003364	0.003508	0.337688	-0.001356	0.003463	0.695458	-0.000854	0.003796	0.822035	-0.009323	0.003668	0.011044	-0.002015	0.003433	0.557249	0.002889	0.003573	0.418666	0.0358966
rs11139596	G	T	0.224724	-0.008318	0.002232	0.000195	0.00745	0.002226	0.000823	0.005367	0.002225	0.01589	0.024525	0.002328	6.46e-26	0.02345	0.002194	1.22e-26	0.004615	0.002419	0.056403	0.000288	0.002273	0.899304	0.001365	0.00225	0.543918	0.001763	0.002321	0.447397	-0.00402	0.002286	0.078636	0.000646	0.002255	0.774619	-1.5e-05	0.002478	0.995112	0.000719	0.002399	0.764363	-0.011989	0.002207	5.7e-08	0.005279	0.002324	0.023124	0.0279983
rs796003	T	G	0.258316	-0.002495	0.002109	0.236833	-0.007358	0.002103	0.000469	-0.008366	0.002102	6.98e-05	-0.00639	0.0022	0.003686	-0.007897	0.002074	0.000141	0.002732	0.002284	0.23155	-0.010408	0.002148	1.28e-06	-0.025352	0.002125	8.84e-33	-0.020347	0.002194	1.88e-20	-0.024308	0.00216	2.35e-29	-0.009155	0.00213	1.75e-05	-0.008766	0.002341	0.000182	0.018661	0.002267	1.94e-16	0.014008	0.002086	1.93e-11	0.000603	0.002195	0.783422	0.0343048
rs7035034	T	C	0.656924	-0.005715	0.001945	0.003308	-0.003031	0.00194	0.11826	-0.004291	0.00194	0.02699	0.005472	0.002027	0.006952	0.004733	0.001912	0.013333	0.004495	0.002105	0.032768	-0.015384	0.001981	8.56e-15	-7.5e-05	0.001961	0.969591	-0.000277	0.002024	0.891013	0.000784	0.001992	0.69398	0.000675	0.001965	0.731268	-0.000205	0.002158	0.924394	-0.005721	0.002089	0.006194	-0.008994	0.001923	2.96e-06	0.000115	0.002023	0.954487	-0.00690378
rs10780209	A	G	0.480139	0.004777	0.001842	0.00954	0.004899	0.001836	0.007638	0.006642	0.001846	0.000323	-0.001883	0.001927	0.328307	0.001276	0.001815	0.482181	-0.006302	0.002	0.001638	0.006232	0.00188	0.000923	0.012736	0.001841	4.71e-12	0.003045	0.001921	0.112946	0.014219	0.001891	5.68e-14	0.045431	0.001865	5.69e-131	0.007264	0.00205	0.000398	0.005845	0.001985	0.00325	0.011654	0.001825	1.77e-10	0.003385	0.001922	0.07817	0.0146029
rs6479336	A	T	0.185285	0.002208	0.002374	0.352359	0.00512	0.002367	0.030574	0.002527	0.00238	0.288455	0.003641	0.00248	0.142036	0.000342	0.002339	0.88388	0.00368	0.002575	0.153006	-0.009195	0.002424	0.00015	-0.009986	0.002373	2.61e-05	-0.007809	0.002475	0.001611	-0.00179	0.002437	0.462578	-0.008806	0.002404	0.000251	-0.003883	0.002639	0.141226	-0.029195	0.002556	3.44e-30	-0.001821	0.002353	0.438958	0.002417	0.002475	0.328755	-0.0757046
rs10992394	A	G	0.230141	0.002008	0.002189	0.358896	0.000761	0.002183	0.727401	-0.001266	0.002195	0.563955	-0.002004	0.002284	0.380303	-0.006687	0.002156	0.001936	0.007222	0.002372	0.002342	-0.00211	0.002233	0.344495	0.015384	0.002188	2.14e-12	0.01389	0.002279	1.14e-09	0.010768	0.002244	1.63e-06	0.007276	0.002214	0.001021	0.004796	0.002429	0.048307	0.005596	0.002351	0.017332	0.017993	0.00217	1.17e-16	-0.000775	0.002277	0.733637	0.0535029
rs10990535	T	C	0.236066	-0.002564	0.002172	0.237706	-0.000692	0.002165	0.749297	0.000525	0.002177	0.809351	0.001721	0.002268	0.448067	0.004553	0.002139	0.033328	-0.005273	0.002356	0.025211	-0.001802	0.002217	0.416258	-0.001953	0.002171	0.368309	-0.001446	0.002264	0.523126	-0.003447	0.002229	0.121962	-0.003128	0.002199	0.154821	-0.004345	0.002414	0.071874	0.003863	0.002337	0.098324	0.047194	0.002151	1.34e-106	-0.03285	0.002262	9.53e-48	-0.00859685
rs6478522	A	G	0.21993	0.027399	0.002231	1.25e-34	0.009892	0.002228	9.16e-06	0.007233	0.002227	0.001169	-0.031548	0.002326	7.29e-42	-0.037699	0.002194	3.84e-66	0.00713	0.002416	0.003179	0.011791	0.00227	2.11e-07	0.004172	0.002221	0.060346	0.00369	0.002318	0.111445	0.002701	0.002284	0.236951	-0.003277	0.002253	0.145812	0.008889	0.002475	0.000331	0.014235	0.002396	2.91e-09	-0.005153	0.002205	0.019462	0.011947	0.00232	2.68e-07	-0.0399994
rs7864482	G	A	0.377224	0.000624	0.001912	0.744166	-0.002313	0.001908	0.225526	-0.000895	0.001907	0.639048	-0.005111	0.001992	0.010306	-0.002991	0.00188	0.111578	-0.002933	0.002069	0.156129	0.001173	0.001947	0.546882	0.012766	0.001902	2e-11	0.010976	0.001987	3.4e-08	0.008793	0.001958	7.17e-06	-0.000862	0.001931	0.655165	0.00572	0.00212	0.006984	0.002258	0.002053	0.271306	0.007294	0.001888	0.000112	0.002219	0.001987	0.264113	-0.0247999
rs41282153	T	C	0.065079	0.013342	0.003745	0.00037	-0.000523	0.003744	0.888815	0.003712	0.003744	0.321433	-0.024434	0.003889	3.43e-10	-0.017333	0.003683	2.57e-06	-0.011668	0.00404	0.003892	0.006598	0.003813	0.083573	-0.007664	0.003734	0.040136	-0.007933	0.00389	0.041432	-0.004803	0.003832	0.210089	-0.002103	0.00378	0.578019	-0.006218	0.004137	0.132851	0.000367	0.004004	0.926928	0.00234	0.003703	0.527576	-0.001587	0.003877	0.682366	0.0885968
rs498275	A	G	0.337586	0.013138	0.00196	2.1e-11	0.010769	0.001956	3.79e-08	0.011204	0.001955	1.03e-08	-0.005766	0.002045	0.004812	-0.0074	0.001927	0.000124	0.000111	0.002124	0.958325	-0.005762	0.001995	0.00389	0.00399	0.00195	0.040806	0.002805	0.002036	0.168407	0.00484	0.002007	0.015884	-0.002105	0.00198	0.287645	-0.003248	0.002176	0.135529	0.001363	0.002107	0.517704	0.000383	0.001936	0.842977	0.004094	0.002041	0.044826	-0.00429923
rs496475	G	T	0.38874	0.002448	0.00189	0.195242	0.00422	0.001881	0.024921	0.004386	0.001887	0.020108	0.00117	0.001973	0.552986	0.002261	0.001859	0.223821	-0.000669	0.002048	0.743832	0.000953	0.001925	0.620376	0.005874	0.001882	0.001813	0.004403	0.001966	0.025168	0.000655	0.001937	0.735334	0.008544	0.00191	7.77e-06	0.003741	0.002099	0.07469	0.035017	0.002033	1.83e-66	0.000451	0.001867	0.808962	-0.002539	0.001968	0.196936	-0.0141001
rs148125759	T	C	0.986276	-0.069757	0.008106	7.99e-18	-0.022681	0.008058	0.004895	-0.029148	0.008076	0.000309	0.076962	0.00855	2.37e-19	0.073795	0.007968	2.14e-20	0.023611	0.008872	0.007798	-0.120732	0.008224	9.53e-49	0.040319	0.008055	5.67e-07	0.027956	0.008433	0.000921	0.028354	0.008295	0.000634	0.049733	0.00818	1.24e-09	0.008442	0.009081	0.352547	0.017479	0.008805	0.047144	0.023206	0.007992	0.003701	0.00808	0.008511	0.342442	0.0806026
rs147707926	T	C	0.020179	0.026035	0.007025	0.000212	-0.013758	0.007009	0.049679	-0.014027	0.007026	0.045917	-0.066048	0.00729	1.39e-19	-0.070495	0.006909	2.04e-24	-0.00585	0.007563	0.439244	-0.038567	0.007209	9.01e-08	0.011882	0.007014	0.090279	0.018962	0.007328	0.009681	0.000873	0.007225	0.903752	-0.009297	0.007124	0.191859	-0.01897	0.007783	0.014824	0.004745	0.007541	0.529218	-7e-06	0.006954	0.999215	0.000108	0.007306	0.988227	-0.0423961
rs911603	A	C	0.40599	-0.004657	0.001903	0.014417	-0.002054	0.001894	0.27821	-0.002158	0.0019	0.255996	0.002318	0.001982	0.242046	0.003633	0.001871	0.052239	-0.001548	0.002059	0.452121	-0.002715	0.001939	0.161333	0.001572	0.001895	0.40671	0.006016	0.001979	0.00238	-0.003358	0.001949	0.084922	0.002773	0.001922	0.149169	-0.005179	0.00211	0.014128	-0.024681	0.002043	1.42e-33	0.006836	0.00188	0.000279	-0.006449	0.001977	0.001113	-0.0388968
rs4838147	G	A	0.154303	0.0006	0.002583	0.816286	0.004989	0.002571	0.052303	0.003902	0.002567	0.128425	0.004945	0.002674	0.064477	0.004747	0.002535	0.061136	0.002496	0.002776	0.368534	-0.003987	0.002629	0.12941	-0.011582	0.002566	6.45e-06	-0.016782	0.002682	4.03e-10	-0.000986	0.002641	0.708984	0.031752	0.002604	3.57e-34	-0.000812	0.002847	0.775372	-0.004579	0.002758	0.096779	-0.004721	0.002548	0.063944	0.001142	0.002671	0.668979	0.0385953
rs3124514	T	C	0.302054	-0.01305	0.002024	1.17e-10	-0.014468	0.002022	8.78e-13	-0.01177	0.002025	6.3e-09	0.000308	0.002099	0.883397	0.004539	0.001994	0.022842	-0.007053	0.002181	0.001226	-0.038768	0.002062	8.54e-79	-0.000842	0.002021	0.676858	-0.001442	0.002111	0.494585	-0.000532	0.002075	0.797708	0.00422	0.002046	0.039174	0.011012	0.002234	8.4e-07	-5.6e-05	0.002163	0.979455	0.006073	0.002005	0.00247	-0.007841	0.002092	0.000179	-0.0711953
rs2791736	T	C	0.401124	-0.001111	0.001891	0.556693	0.000388	0.001888	0.837374	-0.000423	0.001891	0.823042	0.003648	0.001969	0.063915	0.001666	0.001863	0.371214	0.002789	0.002045	0.172563	-0.015803	0.00193	2.77e-16	-0.01505	0.001887	1.59e-15	-0.010577	0.001974	8.56e-08	-0.014072	0.00194	4.16e-13	-0.008385	0.001913	1.19e-05	-0.009785	0.002095	3.06e-06	-0.004889	0.002029	0.015983	-0.016743	0.001872	3.98e-19	0.012023	0.001964	9.57e-10	-0.00520351
rs1539174	G	C	0.236013	-0.00295	0.002182	0.176344	0.001583	0.00218	0.46767	0.000614	0.002177	0.777964	0.00689	0.002269	0.002406	0.005222	0.002148	0.015055	0.001587	0.00236	0.501513	0.00372	0.002225	0.094517	0.011183	0.002175	2.77e-07	0.007974	0.002267	0.000438	0.003546	0.002231	0.111934	0.001544	0.002208	0.484516	0.046398	0.00241	1.51e-82	0.038017	0.002332	1.12e-59	-0.00015	0.002169	0.94494	-0.000511	0.002259	0.820888	-0.00079968
rs61828723	G	A	0.075637	0.030736	0.003637	3.07e-17	0.012555	0.003642	0.000569	0.010369	0.003639	0.004395	-0.030288	0.003749	6.91e-16	-0.037533	0.003579	1.05e-25	0.007451	0.003905	0.056396	-0.020493	0.003708	3.34e-08	0.001169	0.003636	0.747883	0.002006	0.003777	0.59536	-0.000209	0.003719	0.955076	-0.000317	0.003679	0.931397	-0.003929	0.00399	0.324724	-0.007451	0.003858	0.05348	-0.001475	0.003623	0.68403	-0.007417	0.003727	0.046606	-0.104603
rs34346558	C	A	0.206667	0.003461	0.002277	0.128581	0.003036	0.002272	0.181561	0.00127	0.002271	0.576081	-0.003063	0.002376	0.197293	-0.003613	0.002241	0.106896	0.002431	0.00247	0.324944	-0.001444	0.002324	0.534507	0.002484	0.002268	0.273272	6.8e-05	0.002372	0.977036	0.004271	0.002336	0.067543	0.008614	0.001985	1.44e-05	0.002225	0.00253	0.379131	0.0042	0.00245	0.086467	0.018337	0.002259	5.07e-16	-0.03546	0.002365	9.31e-51	0.00559563
rs11258541	A	G	0.386683	-0.008276	0.001904	1.4e-05	-0.013073	0.0019	6.18e-12	-0.010042	0.001899	1.26e-07	-0.009171	0.001987	3.98e-06	-0.003121	0.001874	0.095754	-0.009953	0.002066	1.48e-06	0.027937	0.001943	8.17e-47	0.006435	0.001897	0.000696	0.005461	0.001983	0.005893	0.002822	0.001953	0.148418	0.000976	0.001659	0.556304	0.001299	0.002116	0.539227	0.003756	0.002048	0.066611	0.003111	0.001891	0.099947	-0.00055	0.00198	0.781133	-0.0177974
rs780634	G	T	0.484916	-0.00397	0.001851	0.031988	-0.004128	0.001847	0.025479	-0.005621	0.001846	0.002343	0.001574	0.001932	0.4154	-0.001741	0.001821	0.339035	0.003502	0.002009	0.081334	-0.004661	0.001888	0.013574	-0.008266	0.001844	7.47e-06	-0.008941	0.001929	3.61e-06	-0.001862	0.0019	0.326911	-0.005353	0.001613	0.000907	-0.005581	0.002058	0.006712	-0.004321	0.001992	0.030112	-0.014271	0.001838	8.65e-15	-0.004426	0.001925	0.021519	0.040395
rs1926739	A	G	0.487055	0.00442	0.001844	0.016544	0.005615	0.00184	0.002291	0.005927	0.001839	0.001277	0.000744	0.001925	0.699092	0.001506	0.001814	0.406585	0.001225	0.002002	0.540863	-0.003309	0.001879	0.078197	0.013141	0.001836	8.55e-13	0.012601	0.001915	4.91e-11	0.004779	0.001887	0.011341	0.005806	0.001601	0.000289	0.003675	0.002045	0.072326	-0.001463	0.001979	0.459935	0.00233	0.001831	0.203234	0.003272	0.001918	0.087932	-0.0377953
rs4332427	G	A	0.248149	0.004243	0.002162	0.049719	-0.011303	0.002147	1.43e-07	-0.009267	0.002153	1.69e-05	-0.022132	0.00225	8.42e-23	-0.022329	0.002122	7.44e-26	-0.00557	0.002339	0.017295	0.0687	0.0022	6.54e-214	0.006079	0.002149	0.004688	0.008037	0.002247	0.00035	-0.001465	0.002211	0.50769	0.001825	0.002275	0.422474	0.000225	0.002397	0.925175	0.000217	0.00232	0.925376	0.007809	0.002143	0.000271	-0.001636	0.002242	0.465702	-0.0269048
rs2992333	A	G	0.599674	0.001427	0.00189	0.450365	-5.9e-05	0.001878	0.975044	0.001254	0.001882	0.505354	-0.003004	0.001967	0.126752	-0.001501	0.001855	0.418318	-0.004488	0.002046	0.028278	0.003289	0.001922	0.087095	-0.016266	0.001879	5.17e-18	-0.007569	0.001964	0.000118	-0.020627	0.001933	1.53e-26	0.003432	0.001989	0.084461	-0.02311	0.002095	2.94e-28	-0.034153	0.002028	1.35e-63	-0.001332	0.001874	0.477447	0.001865	0.00196	0.341477	0.0103958
rs788219	A	G	0.138892	0.010972	0.002674	4.13e-05	0.008543	0.002658	0.001317	0.007946	0.002665	0.002878	-0.007647	0.002779	0.005944	-0.007265	0.002625	0.005671	-0.000585	0.00289	0.839431	-0.000209	0.00272	0.938741	0.009646	0.002661	0.000291	0.011672	0.002777	2.66e-05	-0.002095	0.002733	0.443324	0.008899	0.002808	0.001533	0.009809	0.002957	0.000914	0.009009	0.002862	0.001654	-0.022101	0.002652	8.25e-17	-0.002711	0.002764	0.326706	-0.0248974
rs2807743	T	C	0.770345	-0.004725	0.002212	0.032718	-0.005787	0.002199	0.008502	-0.005956	0.002204	0.006904	-0.001464	0.002301	0.524533	-0.000563	0.002172	0.795548	-0.00181	0.002393	0.449288	0.009371	0.002251	3.17e-05	0.030452	0.002199	1.48e-43	0.032415	0.002291	2.16e-45	0.00679	0.002256	0.002625	0.006651	0.00232	0.004154	0.02066	0.002443	2.87e-17	0.035483	0.002365	7.43e-51	0.003228	0.002195	0.141346	-0.000342	0.002292	0.881238	-0.00800193
rs2689216	A	G	0.645458	-0.001164	0.001951	0.550653	-0.004875	0.001943	0.012149	-0.004151	0.001945	0.032869	-0.003411	0.002032	0.093169	-0.003721	0.001916	0.052076	-0.000363	0.002112	0.863667	0.002595	0.001985	0.191072	0.016846	0.001943	4.54e-18	0.013687	0.002027	1.49e-11	0.013232	0.001996	3.46e-11	0.015025	0.001976	2.98e-14	0.006281	0.002163	0.003702	0.00783	0.002095	0.000187	0.01884	0.001934	2.1e-22	-0.009437	0.002025	3.21e-06	0.0135971
rs36083909	A	G	0.117077	-0.002759	0.0029	0.341433	-0.000554	0.002889	0.847781	-0.000878	0.002892	0.761486	0.0035	0.003009	0.244787	0.003383	0.002847	0.23474	0.003274	0.003128	0.295335	-0.006727	0.002955	0.02284	-0.001167	0.002888	0.686033	-0.003572	0.003014	0.235835	0.000456	0.002966	0.877776	-0.001103	0.002937	0.707297	-0.001749	0.003208	0.585695	0.001846	0.003105	0.552242	0.014585	0.002873	3.91e-07	-0.020125	0.002998	1.97e-11	0.0240973
rs1451192	A	G	0.497598	0.015094	0.001851	3.65e-16	0.013671	0.001844	1.28e-13	0.013674	0.001846	1.33e-13	-0.004215	0.001929	0.028909	-0.004485	0.001817	0.013593	-0.000267	0.002006	0.894107	0.001333	0.001883	0.478904	0.00552	0.001844	0.002762	0.004831	0.001923	0.012011	0.002214	0.001894	0.24238	0.001927	0.001875	0.304048	-0.002838	0.002055	0.167229	0.003923	0.001989	0.048562	-0.002863	0.001834	0.118542	-0.000539	0.001922	0.77894	0.00320486
rs10793565	C	G	0.583081	-0.043939	0.001902	5.12e-118	-0.012993	0.001891	6.69e-12	-0.016061	0.001895	2.51e-17	0.048006	0.001984	2.99e-129	0.049962	0.001867	1.23e-157	0.008767	0.002063	2.16e-05	0.010123	0.001935	1.73e-07	0.0015	0.001897	0.429076	0.0046	0.001978	0.020035	-0.003803	0.001947	0.050798	-0.00732	0.001927	0.000147	-0.002657	0.002114	0.208849	-0.000802	0.002047	0.69502	0.006353	0.001884	0.000751	0.002969	0.001978	0.133313	-0.0075988
rs2291429	C	A	0.29743	-0.021091	0.002091	6.82e-24	0.013034	0.002086	4.31e-10	0.009397	0.002093	7.2e-06	0.053127	0.002171	3.92e-132	0.051774	0.002055	4.92e-140	0.014996	0.002274	4.37e-11	0.033384	0.002128	2.09e-55	-0.011377	0.002089	5.25e-08	-0.009352	0.002174	1.72e-05	-0.00767	0.002137	0.000333	-0.004212	0.002116	0.046524	-0.001701	0.002318	0.463	-0.004751	0.00224	0.03389	-0.003248	0.002072	0.116997	0.005471	0.002154	0.011101	-0.0240973
rs71494791	T	C	0.069141	-0.058272	0.003653	3.17e-57	0.008182	0.003638	0.024516	0.003963	0.003647	0.277091	0.103386	0.003794	2.08e-163	0.106155	0.003587	1.96e-192	0.022355	0.003948	1.53e-08	0.036994	0.003722	3.04e-23	-0.001379	0.003648	0.705347	0.010738	0.003795	0.00468	-0.022237	0.003738	2.76e-09	-0.007983	0.003698	0.030909	-0.00423	0.004044	0.295481	-0.014119	0.003912	0.000309	-0.007438	0.003621	0.03997	0.002081	0.003777	0.581715	-0.0473013
rs34130368	T	G	0.116407	-0.023847	0.002961	8.44e-16	-0.026623	0.002957	2.35e-19	-0.029185	0.002962	7.21e-23	-0.000868	0.003032	0.774583	-0.003556	0.002908	0.221263	0.007437	0.003154	0.018395	0.002628	0.003017	0.383691	-0.009409	0.002962	0.001496	-0.008417	0.003067	0.006071	-0.005849	0.003021	0.052884	-0.006437	0.002989	0.031294	-0.002742	0.003225	0.39519	0.001796	0.00312	0.564879	-0.009533	0.002945	0.001214	0.003065	0.003016	0.309507	-0.0182047
rs28505677	G	C	0.234932	-0.001541	0.002194	0.482435	-0.002686	0.002187	0.219332	-0.009308	0.002184	2.05e-05	-9.1e-05	0.002282	0.968076	-0.011727	0.002154	5.31e-08	0.0218	0.002372	4.18e-20	-0.01546	0.002231	4.38e-12	-0.023288	0.002182	1.49e-26	-0.011992	0.002279	1.46e-07	-0.031947	0.002243	5.48e-46	-0.022517	0.002221	4.06e-24	-0.012635	0.002429	2.02e-07	-0.009391	0.002351	6.57e-05	-0.036198	0.002175	3.89e-62	0.001317	0.002274	0.562418	0.0307995
rs17720193	C	T	0.034338	-0.055961	0.005195	5.02e-27	0.005835	0.005194	0.261255	0.001949	0.005191	0.707272	0.092271	0.005402	2.28e-65	0.097117	0.005098	7.72e-81	0.022305	0.005633	7.58e-05	0.022402	0.005284	2.27e-05	-0.013853	0.005186	0.007569	-0.000257	0.005382	0.961883	-0.029609	0.0053	2.38e-08	-0.018389	0.005247	0.00046	-0.006877	0.005741	0.231002	-0.019962	0.005548	0.000323	-0.010377	0.00516	0.044358	0.009047	0.005378	0.092489	-0.0329027
rs1184089	G	A	0.673118	0.002126	0.001967	0.27975	0.001785	0.00196	0.362583	0.002838	0.001962	0.148097	0.000202	0.002054	0.921629	0.001292	0.001936	0.504672	-0.002436	0.002135	0.253937	0.001826	0.002007	0.363001	0.000592	0.001963	0.763005	0.005091	0.002051	0.013069	-0.002331	0.002017	0.247843	-0.013538	0.001997	1.25e-11	0.005472	0.002188	0.012393	-0.006724	0.002117	0.001497	0.003634	0.001955	0.063028	-0.009242	0.002047	6.46e-06	0.0194989
rs10995477	C	T	0.474096	-0.011514	0.001846	4.61e-10	-0.00635	0.001845	0.00058	-0.008361	0.001847	6.08e-06	0.010018	0.001927	2.05e-07	0.008401	0.001817	3.83e-06	0.005471	0.002003	0.006328	-0.003807	0.001884	0.043301	-0.029093	0.001847	7.76e-56	-0.030415	0.001923	2.86e-56	-0.013808	0.001892	3.08e-13	-0.004821	0.001873	0.010085	0.007072	0.002052	0.000574	-0.003185	0.001986	0.108851	0.0602	0.001839	5.27e-235	-0.108581	0.001919	0	0.025205
rs138645114	G	T	0.05593	-0.011716	0.004401	0.007789	-0.003213	0.00446	0.471217	-0.003849	0.004455	0.387638	0.011177	0.004677	0.016889	0.014438	0.00433	0.000858	0.003091	0.004886	0.527014	-0.004678	0.004458	0.293914	-0.029624	0.004459	3.18e-11	-0.034865	0.004555	2.04e-14	-0.002067	0.0045	0.646104	-0.023062	0.004454	2.29e-07	-0.004396	0.004947	0.374127	0.002074	0.004771	0.663775	-0.011913	0.004432	0.007204	0.002079	0.004626	0.653158	-0.1107
rs17476364	C	T	0.106734	0.077124	0.002998	7.79e-146	0.144395	0.002997	0	0.14528	0.002996	0	0.080275	0.003099	6.87e-148	0.091405	0.002943	1.01e-211	-0.002415	0.003225	0.453859	0.038198	0.003049	5.79e-36	-0.002957	0.002991	0.322916	0.001933	0.003108	0.534073	-0.018667	0.003061	1.11e-09	0.004515	0.00303	0.13611	0.003819	0.003296	0.246533	-0.004678	0.00319	0.142497	-0.019617	0.002977	4.57e-11	0.002967	0.003082	0.335738	-0.0676026
rs748113	C	T	0.437031	0.003383	0.001969	0.085711	0.003847	0.001965	0.050261	0.002107	0.001968	0.284228	0.000357	0.00196	0.855359	-0.002837	0.001934	0.142509	0.006544	0.002041	0.001351	-0.011002	0.00201	4.54e-08	-0.019598	0.001964	2.07e-23	-0.008146	0.002037	6.45e-05	-0.03428	0.002004	1.53e-65	-0.008781	0.001982	9.53e-06	-0.011699	0.002089	2.19e-08	-0.000809	0.00202	0.688899	0.002185	0.001957	0.264309	-0.00339	0.001951	0.082276	0.00749804
rs4746372	A	G	0.242026	0.014946	0.002171	6.08e-12	0.016847	0.002165	7.55e-15	0.01768	0.002163	3.18e-16	0.001142	0.002261	0.613618	0.003065	0.002131	0.150288	-0.002054	0.002351	0.382268	0.002061	0.00221	0.351117	0.00616	0.00216	0.00436	0.006543	0.002256	0.00374	0.000614	0.002221	0.782052	0.00161	0.002198	0.463936	0.00256	0.002409	0.287917	0.001376	0.002331	0.554921	-0.000962	0.00215	0.654465	0.000446	0.002253	0.843117	-0.0447986
rs11002309	T	C	0.339936	-0.004267	0.00196	0.029479	5e-06	0.001955	0.997811	-0.000834	0.001954	0.669583	0.007387	0.002036	0.000287	0.005529	0.001924	0.00406	0.004502	0.002117	0.033432	-0.008205	0.001995	3.96e-05	0.012677	0.00195	8.28e-11	0.011145	0.002035	4.45e-08	0.008903	0.002004	8.98e-06	0.011216	0.001983	1.6e-08	0.004338	0.002168	0.045443	0.001156	0.002099	0.581709	0.003041	0.001941	0.117168	-0.000144	0.002029	0.94335	-0.040395
rs116052829	T	C	0.103988	0.002297	0.003177	0.469831	-0.004096	0.003175	0.197016	0.000431	0.003178	0.892089	-0.009843	0.003165	0.001878	-0.003307	0.003122	0.289542	-0.016609	0.003293	4.66e-07	0.011448	0.003242	0.000417	0.005288	0.003173	0.09554	0.006496	0.003281	0.047751	0.002859	0.003231	0.376277	0.005379	0.003196	0.092332	0.002508	0.003362	0.455707	-0.004287	0.003254	0.187659	0.032923	0.003162	2.35e-25	-0.008127	0.003146	0.009799	0.0661996
rs35436409	T	G	0.133871	-0.01391	0.002838	9.67e-07	-0.018742	0.002827	3.49e-11	-0.02335	0.002832	1.73e-16	-0.004666	0.002823	0.09833	-0.013184	0.002789	2.31e-06	0.012476	0.002935	2.16e-05	-0.004969	0.0029	0.086605	0.003016	0.002827	0.286013	0.000194	0.002935	0.947362	0.005169	0.002886	0.073306	0.001706	0.002855	0.550325	-0.002119	0.003004	0.480503	0.004567	0.002907	0.116155	0.008758	0.002818	0.001892	-0.010329	0.002809	0.000238	0.0589008
rs478839	G	A	0.395013	0.016544	0.001916	6.16e-18	0.006026	0.001884	0.001387	0.00615	0.001978	0.001885	-0.015764	0.001977	1.61e-15	-0.018362	0.001861	6.13e-23	0.000489	0.002055	0.811856	0.002844	0.001931	0.140788	0.013091	0.001886	4.08e-12	0.013481	0.001972	8.43e-12	0.000508	0.00194	0.793286	0.00576	0.001921	0.002718	-0.001361	0.002106	0.518194	0.028705	0.002038	5.27e-45	-0.00996	0.001881	1.21e-07	0.009808	0.001971	6.64e-07	-0.00499749
rs2631676	G	A	0.189183	-0.011351	0.002366	1.63e-06	-0.016265	0.002358	5.48e-12	-0.016335	0.002357	4.38e-12	-0.004794	0.002461	0.051431	-0.003927	0.002322	0.090826	-0.001438	0.00256	0.574354	0.001903	0.002405	0.428885	-0.003511	0.002356	0.136206	-0.005157	0.002456	0.035738	0.002235	0.002419	0.355513	-0.005685	0.002393	0.017553	0.001103	0.002619	0.673797	-0.007812	0.002535	0.002069	-0.006245	0.002346	0.007782	0.009965	0.002451	4.82e-05	-0.0489997
rs2274096	C	T	0.442584	-0.014424	0.001856	8.22e-15	-0.008953	0.001849	1.31e-06	-0.008496	0.001848	4.36e-06	0.010472	0.001932	6.1e-08	0.01237	0.001823	1.19e-11	-0.001837	0.002009	0.360496	0.024457	0.00189	2.87e-38	-0.018124	0.001848	1.09e-22	-0.017559	0.001928	8.98e-20	-0.01	0.001899	1.42e-07	-0.00769	0.001879	4.32e-05	-0.011349	0.002057	3.52e-08	-0.001338	0.001991	0.501698	-0.010897	0.001839	3.2e-09	-0.008773	0.001925	5.27e-06	0.0275973
rs41317270	T	C	0.176818	0.004254	0.002426	0.079464	0.00531	0.002416	0.027984	0.005427	0.002416	0.024692	0.000718	0.002526	0.776145	0.001666	0.002382	0.484125	-0.000679	0.002626	0.79586	-0.00251	0.002467	0.308903	-0.001822	0.002414	0.45057	0.002574	0.002517	0.306439	-0.018469	0.002479	9.82e-14	0.012721	0.002454	2.22e-07	0.006041	0.002687	0.024547	0.002654	0.0026	0.307461	0.008928	0.002402	0.000203	0.000511	0.002513	0.83894	0.043902
rs11189154	A	G	0.255792	0.002293	0.002118	0.278949	-0.000277	0.00211	0.895619	0.000677	0.00211	0.748163	-0.002218	0.002205	0.314367	-0.001154	0.00208	0.579101	-0.004276	0.002292	0.062086	-0.00213	0.002157	0.323484	0.033791	0.002109	9.43e-58	0.031375	0.0022	4.34e-46	0.009503	0.002167	1.18e-05	0.050518	0.002145	1.25e-122	0.00391	0.002348	0.09586	0.013705	0.002273	1.68e-09	0.011218	0.002098	9.19e-08	0.000543	0.002197	0.804938	-0.0217038
rs12779263	T	G	0.295625	0.013161	0.002018	7.11e-11	-0.007444	0.002015	0.000221	-0.003061	0.002019	0.129376	-0.031698	0.002107	4.4e-51	-0.028956	0.001986	4.11e-48	-0.012473	0.002191	1.27e-08	-0.004799	0.002058	0.019733	0.011027	0.002009	4.16e-08	0.011676	0.002103	2.89e-08	0.002926	0.00207	0.157513	0.007422	0.002049	0.000295	-0.001091	0.002245	0.626779	-0.005858	0.002173	0.007033	0.009984	0.002004	6.39e-07	-0.001223	0.0021	0.560521	0.0371031
rs9420907	A	C	0.867397	-0.018867	0.002724	4.47e-12	-0.000555	0.002717	0.838253	-0.001649	0.002724	0.54479	0.03015	0.002848	3.64e-26	0.031043	0.002681	5.78e-31	0.007283	0.00296	0.013885	-0.003424	0.002779	0.217833	-0.009858	0.00271	0.000278	-0.011814	0.002832	3.06e-05	-0.004977	0.002788	0.074249	-0.001111	0.00276	0.687177	0.004533	0.003023	0.133738	0.007125	0.002928	0.014964	-0.021784	0.002704	8.33e-16	0.000593	0.002837	0.834325	-0.0229002
rs10509912	A	T	0.135645	0.003771	0.002693	0.161349	-0.004924	0.002685	0.066665	-0.00284	0.002687	0.290616	-0.011611	0.002828	4.08e-05	-0.011269	0.00265	2.14e-05	-0.004958	0.002937	0.091412	-0.008502	0.00275	0.001999	-0.020124	0.002684	6.72e-14	-0.021052	0.00281	7.02e-14	-0.00239	0.002766	0.387594	-0.01315	0.002738	1.59e-06	-0.007614	0.003014	0.011547	-0.009733	0.002919	0.00086	-0.012021	0.002671	6.87e-06	0.002769	0.002822	0.326511	-0.0610034
rs2419626	A	G	0.115778	0.006014	0.002871	0.036221	0.007473	0.002867	0.009174	0.00724	0.00287	0.011678	0.001847	0.002994	0.537298	0.001228	0.002825	0.663768	-0.000951	0.003112	0.759934	0.007869	0.002925	0.007158	-0.001264	0.002866	0.659149	0.0016	0.002987	0.59234	-0.003775	0.002941	0.199247	0.002307	0.002911	0.427957	0.00516	0.003185	0.105252	0.00668	0.003083	0.030302	-0.022248	0.002856	7.07e-15	0.053235	0.002984	4.05e-71	-0.0207028
rs7080536	A	G	0.042163	0.015206	0.004654	0.001092	0.01083	0.004652	0.019927	0.010979	0.004658	0.018449	-0.006788	0.004812	0.158292	-0.006803	0.004577	0.137197	-0.00199	0.005006	0.691044	0.008836	0.004745	0.062573	0.008871	0.004652	0.056536	0.00961	0.004833	0.046788	0.008287	0.00476	0.081689	0.004369	0.00471	0.353637	-0.00148	0.005119	0.772449	-0.043694	0.004952	1.17e-18	0.00261	0.004631	0.573149	0.001548	0.004791	0.74658	0.121102
rs1925282	G	A	0.691217	-0.012779	0.001995	1.56e-10	-0.011053	0.001992	2.92e-08	-0.01219	0.001994	1e-09	0.004048	0.002084	0.052109	0.002662	0.001963	0.17511	0.003963	0.002166	0.067362	-0.00327	0.002036	0.108297	0.001776	0.001991	0.372512	0.001708	0.002078	0.411181	0.000302	0.002046	0.882684	0.001481	0.002025	0.464781	0.000183	0.002221	0.934371	-0.000925	0.002149	0.66692	0.002936	0.001982	0.13849	-0.002672	0.002078	0.19833	0.00869772
rs10886430	G	A	0.125602	-0.003133	0.002899	0.279901	-0.003171	0.00289	0.272611	-0.00114	0.00289	0.693225	0.001306	0.00295	0.658144	0.006434	0.002892	0.02612	-0.006245	0.00307	0.041932	0.002985	0.002955	0.312417	0.010395	0.002888	0.000321	0.002439	0.003003	0.416668	0.015509	0.003016	2.78e-07	0.002307	0.002926	0.430507	0.002951	0.003139	0.347167	0.006761	0.003038	0.026085	-0.023557	0.002883	3.19e-16	0.047783	0.002943	3.15e-59	0.00749804
rs7904973	T	G	0.575506	0.000485	0.001869	0.795105	-0.007519	0.00186	5.36e-05	-0.005373	0.001858	0.003836	-0.013668	0.001944	2.14e-12	-0.011818	0.001891	4.24e-10	-0.006634	0.002021	0.001035	-0.028919	0.001901	3.41e-52	-0.001939	0.001858	0.296846	0.002174	0.001941	0.262628	-0.009155	0.001987	4.15e-06	0.000766	0.001891	0.685267	-0.007269	0.002071	0.00045	0.00048	0.002004	0.810708	-0.001934	0.001851	0.29624	0.006741	0.001937	0.000504	0.00169856
rs3781454	A	G	0.677029	0.005552	0.002018	0.005958	0.0074	0.002008	0.00023	0.007651	0.002007	0.00014	0.000781	0.002065	0.705437	0.001866	0.00202	0.355613	-0.000995	0.002146	0.642769	-0.001306	0.002058	0.525741	0.025211	0.002007	3.68e-36	0.024234	0.002094	6.26e-31	0.015787	0.002112	8.01e-14	0.001455	0.002039	0.475659	0.018276	0.0022	1.03e-16	-0.009041	0.00213	2.21e-05	-0.007423	0.001999	0.000207	0.007281	0.002058	0.000406	-0.052199
rs11244669	C	A	0.40752	-0.012474	0.001892	4.41e-11	-0.000131	0.001883	0.944669	-0.002332	0.001881	0.215248	0.017229	0.001959	1.5e-18	0.016094	0.001909	3.56e-17	0.007001	0.002037	0.000591	-0.011512	0.001926	2.32e-09	-0.002225	0.001882	0.237057	-0.00172	0.001964	0.381034	0.000778	0.002003	0.697716	0.001061	0.001913	0.579334	-0.003678	0.002087	0.078002	0.000287	0.002019	0.886945	0.000308	0.001875	0.869547	-0.000919	0.001952	0.637748	-0.0423025
rs10829700	A	T	0.797587	0.005989	0.002299	0.009218	-0.002081	0.00229	0.363625	-0.002384	0.002293	0.298539	-0.014444	0.002394	1.65e-09	-0.015052	0.002257	2.69e-11	-0.001586	0.002489	0.523979	0.001624	0.002344	0.488423	0.003633	0.002288	0.112317	0.002806	0.002391	0.240643	0.004892	0.002355	0.037819	0.003649	0.002331	0.117394	0.004446	0.002551	0.081297	0.001373	0.002469	0.578141	0.001823	0.00228	0.423994	-0.001993	0.002388	0.403942	-0.00290421
rs9419387	A	G	0.404188	-0.00237	0.001888	0.209451	0.002842	0.001881	0.130904	0.003377	0.001883	0.072976	0.006762	0.001962	0.000571	0.009139	0.001853	8.33e-07	-0.000738	0.002041	0.717563	-0.007809	0.001922	4.91e-05	-0.009447	0.00188	5.12e-07	-0.012402	0.001962	2.66e-10	0.001445	0.001932	0.454531	-0.008548	0.001912	7.89e-06	-0.002477	0.00209	0.235784	0.00865	0.002022	1.9e-05	-0.001157	0.001871	0.536484	-0.000573	0.001954	0.769426	0.047599
rs14408	C	T	0.368528	0.013778	0.002104	6.05e-11	0.010886	0.002137	3.58e-07	0.009859	0.002136	3.97e-06	-0.005843	0.002096	0.005316	-0.007763	0.002067	0.000175	0.002131	0.00219	0.33055	-0.004285	0.002135	0.044823	0.043665	0.002131	2.97e-93	0.049297	0.002156	1.21e-115	0.007823	0.00213	0.000242	-0.01325	0.002107	3.28e-10	0.015224	0.002215	6.59e-12	0.03019	0.002137	2.84e-45	-0.01068	0.002118	4.68e-07	0.015385	0.002073	1.19e-13	0.0156011
rs3824949	C	G	0.556312	-0.00099	0.001864	0.595472	0.000126	0.001867	0.946163	-0.000303	0.001865	0.870897	0.00043	0.001948	0.825317	0.000806	0.001851	0.663195	-0.000454	0.002024	0.822557	-0.001877	0.001899	0.323048	0.0046	0.001861	0.013462	0.003721	0.001939	0.054981	0.001912	0.001464	0.191557	0.004132	0.001891	0.028846	0.002494	0.002068	0.22775	0.005449	0.002003	0.006528	-0.015478	0.001849	5.99e-17	0.034603	0.001939	3.33e-71	0.052099
rs10500721	G	A	0.245906	-0.040248	0.002142	1.06e-78	-0.040816	0.002139	4.16e-81	-0.04582	0.002141	1.35e-101	0.005623	0.002235	0.011902	-0.00064	0.002107	0.76131	0.015268	0.002321	4.91e-11	-0.011654	0.002182	9.47e-08	0.002961	0.002137	0.165817	0.005963	0.002232	0.007552	-0.005658	0.002196	0.009994	-0.001642	0.002175	0.450309	-0.000187	0.002378	0.937197	-0.001821	0.002304	0.429388	-0.002561	0.002124	0.227931	0.006618	0.002227	0.002972	-0.0347975
rs11022177	G	C	0.311082	0.00648	0.002021	0.001352	0.003499	0.002018	0.082938	0.003273	0.00202	0.105084	-0.004835	0.002094	0.020955	-0.006464	0.001988	0.001154	0.00094	0.002175	0.665596	0.005458	0.00206	0.008075	-0.018063	0.002016	3.43e-19	-0.013496	0.002104	1.46e-10	-0.012149	0.00207	4.5e-09	-0.008802	0.00205	1.78e-05	-0.003645	0.002229	0.102041	-0.004747	0.002159	0.027888	-0.002802	0.002003	0.161861	-0.004946	0.002084	0.017668	0.0221025
rs4757955	A	C	0.68007	-0.007867	0.00199	7.76e-05	-0.003617	0.00201	0.071974	-0.005673	0.002012	0.004819	0.00574	0.002075	0.005689	0.003608	0.001957	0.065167	0.006643	0.002156	0.002075	-0.000158	0.002025	0.937723	-0.013344	0.002009	3.17e-11	-0.014973	0.002073	5.28e-13	-0.002503	0.002039	0.219446	-0.002613	0.002019	0.195598	-0.005317	0.002209	0.016121	-0.004602	0.002139	0.031454	-0.003994	0.001995	0.045339	-0.008634	0.002065	2.95e-05	0.0463014
rs9633835	A	G	0.366114	0.018192	0.001931	4.78e-21	0.014671	0.001927	2.83e-14	0.015582	0.001929	6.95e-16	-0.00696	0.002014	0.000552	-0.006606	0.001899	0.000508	-0.002573	0.002092	0.218714	-0.003051	0.001965	0.120598	0.001937	0.001925	0.314443	0.003246	0.002007	0.105777	0.001723	0.001974	0.382803	-0.006903	0.001955	0.000418	0.001214	0.002138	0.570038	0.003904	0.002071	0.059415	0.002809	0.001914	0.142135	0.000943	0.002005	0.63804	0.0344014
rs11023888	G	T	0.08167	-0.005984	0.003388	0.077356	0.00629	0.003383	0.062979	0.014965	0.003386	1e-05	0.019883	0.003521	1.68e-08	0.036422	0.003332	8.76e-28	-0.027289	0.003658	9.04e-14	0.106669	0.003448	4.51e-210	0.001209	0.003379	0.720556	-0.001282	0.003515	0.715348	0.004536	0.00346	0.189854	0.004061	0.003426	0.23589	0.00142	0.003733	0.703607	0.006829	0.003615	0.058927	-0.015822	0.00336	2.54e-06	3.3e-05	0.003505	0.992474	-0.0428008
rs12788073	A	G	0.432731	0.001096	0.002182	0.615636	4.1e-05	0.002174	0.985126	-0.000769	0.002179	0.724088	-0.000677	0.002167	0.754695	-0.001869	0.002145	0.383437	0.002292	0.002264	0.311329	0.00438	0.002229	0.049376	0.006213	0.002172	0.004242	0.006674	0.002261	0.00317	-0.001125	0.002221	0.612425	0.004249	0.002197	0.053089	0.004226	0.002317	0.068125	0.011623	0.002237	2.08e-07	-0.014963	0.002157	4.18e-12	0.011907	0.00215	3.14e-08	0.0118989
rs77055095	A	G	0.230713	-0.030968	0.002201	6.21e-45	-0.007862	0.002197	0.000349	-0.008439	0.002199	0.000125	0.036818	0.002299	1.11e-57	0.041703	0.002164	1.12e-82	-0.00125	0.002388	0.600813	0.000705	0.002239	0.75291	-0.003329	0.002196	0.129507	-0.005408	0.002294	0.0184	-0.001971	0.002257	0.382368	0.001206	0.002235	0.589415	0.002344	0.002447	0.338197	0.002281	0.00237	0.335768	-0.000745	0.002182	0.732772	0.003394	0.002289	0.138167	0.00610135
rs71480157	C	T	0.180897	0.013174	0.002411	4.77e-08	0.014395	0.002401	2.1e-09	0.015981	0.002411	3.5e-11	0.001143	0.002515	0.649544	0.003255	0.002408	0.176472	-0.003529	0.002611	0.176435	0.001736	0.002454	0.479412	0.011997	0.002405	6.22e-07	0.013924	0.00251	2.96e-08	0.007561	0.00247	0.002212	0.004652	0.002448	0.057381	0.004783	0.002676	0.073921	-0.009114	0.002592	0.000441	0.00468	0.00239	0.050212	0.002171	0.002503	0.385663	0.010697
rs55733296	A	G	0.038347	-0.058121	0.005069	2.09e-30	-0.061977	0.00486	3.32e-37	-0.065219	0.00485	3.53e-41	0.003479	0.005045	0.49052	0.000498	0.004766	0.916841	0.007783	0.005247	0.137968	0.003204	0.004935	0.516215	-0.017732	0.005068	0.00047	-0.012108	0.005038	0.01627	-0.01957	0.004962	8.09e-05	-0.011938	0.004919	0.015245	-0.005711	0.005368	0.287339	0.002975	0.005195	0.566809	0.005685	0.004823	0.238458	-0.00833	0.005021	0.097082	-0.0170037
rs742631	T	C	0.284035	-0.003404	0.002172	0.117132	-0.00394	0.002066	0.056569	-0.004753	0.002063	0.021285	-0.001548	0.002164	0.474385	-0.002405	0.002035	0.237386	0.003565	0.00225	0.113152	0.000534	0.002103	0.799644	-0.00751	0.002163	0.000521	-0.005742	0.002149	0.007555	-0.004948	0.002115	0.019352	0.001071	0.002097	0.609542	-0.01662	0.002297	4.83e-13	-0.00234	0.002224	0.292773	-0.001275	0.002052	0.534635	-0.001297	0.002154	0.547058	-0.0310986
rs2786802	T	G	0.800457	-0.002523	0.002587	0.32946	-0.005545	0.002506	0.026945	-0.006571	0.002497	0.008527	-0.002078	0.002577	0.420076	-0.00309	0.002425	0.202455	0.003715	0.002692	0.167528	0.002035	0.002498	0.415341	0.0042	0.002619	0.108861	0.003172	0.002544	0.212534	0.000932	0.002515	0.710954	0.006606	0.002492	0.008038	-0.00298	0.002724	0.273853	-0.00682	0.002628	0.009458	-0.018681	0.00248	5.18e-14	0.00669	0.002547	0.008648	-0.00310481
rs2273799	C	T	0.48821	-0.026469	0.001955	9.77e-42	-0.008403	0.001861	6.44e-06	-0.01095	0.001858	3.91e-09	0.031953	0.001947	1.86e-60	0.030403	0.001833	9.36e-62	0.008916	0.002024	1.07e-05	-0.003334	0.001893	0.078239	0.007025	0.001947	0.000311	0.008829	0.001935	5.14e-06	0.003151	0.001904	0.098052	0.003266	0.001888	0.08372	0.005841	0.002068	0.004749	-0.006426	0.002001	0.001328	-0.003783	0.001848	0.040691	-0.005948	0.001938	0.002152	-0.0231988
rs11033388	T	A	0.418512	-0.002377	0.001963	0.225956	-0.001441	0.001871	0.441012	-0.001787	0.001868	0.338781	0.002107	0.001956	0.281349	0.000906	0.001842	0.622906	0.002807	0.002031	0.166966	0.000595	0.001907	0.755003	0.005638	0.001955	0.00394	-0.003273	0.001951	0.093376	0.019588	0.00192	2.07e-24	0.002763	0.001903	0.146486	0.005013	0.002082	0.016041	0.003343	0.002016	0.097237	-0.007168	0.001857	0.000115	0.002548	0.001946	0.190431	-0.0218006
rs934178	C	T	0.490225	-0.004145	0.001865	0.026279	-0.002215	0.001857	0.23294	-0.002718	0.001861	0.144069	0.004025	0.001934	0.037451	0.003522	0.001831	0.054422	0.001402	0.002009	0.485409	-0.02934	0.001896	5.94e-54	0.007578	0.001857	4.53e-05	0.004839	0.001937	0.012502	0.007661	0.001907	5.92e-05	0.003914	0.001889	0.038248	0.004348	0.002059	0.034746	-0.00346	0.001994	0.082642	0.009058	0.001845	9.25e-07	-0.006738	0.001927	0.000474	0.0243029
rs77403571	A	G	0.062019	0.005479	0.00389	0.158925	-0.01351	0.00388	0.000501	-0.008081	0.003887	0.037673	-0.02554	0.004038	2.61e-10	-0.022235	0.003818	5.9e-09	-0.014334	0.004197	0.000641	0.015986	0.003955	5.34e-05	-0.002278	0.00388	0.557082	0.000859	0.004045	0.831808	-0.007536	0.003978	0.058176	0.002392	0.003939	0.543743	0.004261	0.004306	0.322378	0.002086	0.004169	0.616779	0.011247	0.003852	0.003517	-0.004171	0.004019	0.299362	-0.104605
rs11039436	C	A	0.674323	0.001806	0.002166	0.404354	0.016254	0.002195	1.38e-13	0.016342	0.002195	1e-13	0.021014	0.002249	1e-20	0.02331	0.002125	5.64e-28	-0.000397	0.00235	0.865974	-0.009273	0.002186	2.24e-05	0.025108	0.002189	2.06e-30	0.016731	0.002229	6.3e-14	0.028941	0.002203	2.14e-39	0.002588	0.00218	0.235164	0.006322	0.002378	0.007874	0.014287	0.002294	4.87e-10	-0.00868	0.002172	6.49e-05	0.00773	0.002222	0.000507	0.0451961
rs1017875	T	C	0.201411	-0.002637	0.002302	0.251947	-0.012676	0.002294	3.36e-08	-0.014567	0.002297	2.36e-10	-0.014616	0.002394	1.06e-09	-0.018571	0.00226	2.21e-16	0.005481	0.002486	0.027488	0.000304	0.002337	0.896382	-0.025577	0.002293	7.24e-29	-0.013944	0.002392	5.69e-09	-0.036085	0.002353	5.01e-53	-0.004167	0.002331	0.073854	-0.002232	0.002548	0.381212	-0.011311	0.002467	4.62e-06	-0.004917	0.002278	0.030897	-0.007769	0.002383	0.00112	-0.0277001
rs79249417	T	A	0.092043	-0.021729	0.003204	1.23e-11	-0.013342	0.003192	2.96e-05	-0.016957	0.003197	1.16e-07	0.01612	0.003331	1.32e-06	0.010009	0.003146	0.001472	0.01571	0.003459	5.66e-06	-0.006297	0.003253	0.0529	-0.015588	0.003191	1.05e-06	-0.011903	0.003325	0.000347	-0.015551	0.003272	2.04e-06	-0.003716	0.003242	0.251661	-0.005467	0.003539	0.122459	-0.006567	0.003427	0.05536	-0.018731	0.00317	3.54e-09	0.007809	0.003313	0.01842	0.034105
rs113230849	C	A	0.149745	0.001274	0.002947	0.665516	-0.009967	0.002993	0.000875	-0.008914	0.002992	0.002903	-0.016675	0.002927	1.26e-08	-0.015948	0.002895	3.68e-08	-0.00459	0.00306	0.133591	0.00851	0.002986	0.004378	-0.014916	0.002985	5.95e-07	-0.006497	0.00302	0.031447	-0.027375	0.002982	4.63e-20	0.004362	0.002949	0.139135	0.002288	0.003097	0.460043	-0.004315	0.002986	0.148352	0.006658	0.002965	0.024739	-0.013069	0.00289	6.23e-06	-0.0724974
rs11229231	A	G	0.310782	-0.003725	0.001991	0.061415	-0.005478	0.001991	0.005942	-0.005205	0.001993	0.00904	-0.003091	0.002078	0.136811	-0.001493	0.001961	0.446292	-0.001815	0.002157	0.399999	0.00087	0.002027	0.667809	-0.005132	0.001988	0.009863	-0.004279	0.002075	0.039175	-0.005625	0.002042	0.005894	0.000883	0.002024	0.662751	1.5e-05	0.00221	0.994536	0.006678	0.00214	0.001811	0.004823	0.001976	0.014669	-0.016057	0.002067	8.39e-15	-0.015002
rs11229077	T	C	0.270737	0.00833	0.002085	6.5e-05	-0.00426	0.002082	0.040726	-0.002017	0.002085	0.333257	-0.017196	0.002178	3.01e-15	-0.017704	0.002052	6.63e-18	-0.005505	0.002262	0.014979	0.005736	0.002124	0.006942	-0.001983	0.002078	0.339818	0.000785	0.002167	0.717094	-0.006818	0.002133	0.001398	-0.001369	0.002114	0.517105	0.003942	0.002311	0.088099	0.004312	0.002239	0.054113	0.020461	0.002066	4.2e-23	-0.02862	0.002168	9.2e-40	-0.0286979
rs11606396	T	C	0.326288	0.011749	0.002033	7.67e-09	-0.002916	0.002028	0.150596	0.000281	0.002033	0.889952	-0.020904	0.002124	7.87e-23	-0.020482	0.002001	1.46e-24	-0.010902	0.002218	9.03e-07	0.004704	0.002074	0.023347	0.000158	0.002025	0.937695	0.001936	0.00212	0.361165	-0.004082	0.002084	0.050159	-0.005067	0.002064	0.014122	0.007523	0.002269	0.00092	0.00545	0.002192	0.012915	0.01562	0.00201	8.06e-15	-0.02225	0.002108	5.15e-26	-0.0300984
rs10896816	A	C	0.41084	-0.001352	0.001902	0.477358	-0.00664	0.001901	0.000481	-0.005774	0.001904	0.002434	-0.005959	0.001991	0.002766	-0.005008	0.001873	0.007513	-0.004254	0.002068	0.039676	0.001433	0.001939	0.459991	-0.003814	0.001898	0.044516	-0.002869	0.001983	0.147982	-0.002776	0.001952	0.154982	-0.015184	0.001935	4.43e-15	-0.000502	0.002118	0.812742	0.004116	0.002051	0.044815	-0.008915	0.001887	2.34e-06	0.002492	0.001982	0.208599	-0.00540458
rs7110021	C	T	0.429838	0.012908	0.001888	8.5e-12	-0.00785	0.001886	3.2e-05	-0.006806	0.001888	0.000314	-0.032562	0.001944	6.46e-63	-0.034333	0.001858	3.44e-76	-0.00542	0.002019	0.007295	-0.004485	0.001924	0.019791	0.004922	0.001883	0.008981	0.00571	0.001963	0.003645	0.0024	0.001932	0.214168	0.002033	0.001914	0.288149	0.00244	0.002069	0.238212	-0.006185	0.002004	0.002034	-0.00335	0.001872	0.073627	-0.000929	0.001935	0.631419	0.00800193
rs12283755	G	A	0.277837	-0.009456	0.00206	4.52e-06	0.002291	0.002061	0.266182	0.001727	0.002061	0.402214	0.020348	0.002146	2.64e-21	0.020491	0.002028	5.64e-24	0.004686	0.00223	0.035604	-0.012975	0.002097	6.33e-10	-0.001519	0.002056	0.460109	0.003762	0.002143	0.079269	-0.009814	0.00211	3.36e-06	-0.00751	0.00209	0.000329	-0.00217	0.002282	0.341472	-0.010703	0.002209	1.29e-06	0.000343	0.002044	0.86691	0.001087	0.002135	0.610748	-0.026603
rs10796828	G	T	0.635426	-0.000657	0.001926	0.733043	0.002266	0.001926	0.239398	0.001556	0.001927	0.419211	0.003204	0.002013	0.11136	0.001768	0.001895	0.35091	0.004562	0.002092	0.029236	-0.001565	0.001958	0.424097	-0.016449	0.001921	1.15e-17	-0.013851	0.002	4.49e-12	-0.008623	0.001968	1.2e-05	-0.017973	0.00195	3.26e-20	-0.002379	0.002136	0.265276	-0.004608	0.002068	0.025908	-0.012289	0.001911	1.3e-10	-9.4e-05	0.002002	0.962694	-0.0611045
rs74472890	C	T	0.049247	-0.005191	0.004487	0.247338	-0.001128	0.004494	0.80177	0.000566	0.004499	0.899934	0.006665	0.004465	0.135537	0.009799	0.00441	0.026329	-0.006554	0.004646	0.158329	-0.000845	0.004569	0.853288	0.006998	0.00449	0.1191	0.005145	0.004634	0.266794	0.003975	0.004561	0.383538	-0.026651	0.004517	3.74e-09	0.102642	0.004745	1.02e-103	0.005528	0.004592	0.228633	0.000935	0.004464	0.83416	0.019517	0.004436	1.1e-05	-0.0285
rs12418559	C	A	0.104845	-0.00362	0.003016	0.230075	-0.005964	0.003005	0.047169	-0.006437	0.003014	0.0327	-0.00171	0.003133	0.585264	-0.003376	0.002964	0.254678	0.001449	0.003253	0.656084	0.001324	0.003073	0.666639	0.003482	0.003006	0.24675	0.001982	0.003138	0.527711	-0.001424	0.00309	0.644878	0.009874	0.002813	0.00045	-0.003238	0.003339	0.332161	0.009723	0.003233	0.002641	0.020019	0.002988	2.15e-11	-0.028169	0.003121	1.91e-19	0.0231049
rs669556	T	C	0.80458	0.004988	0.002337	0.032808	0.004615	0.00233	0.047647	0.004581	0.00233	0.049286	-0.000826	0.002439	0.734778	-0.001232	0.002298	0.591773	0.00141	0.002533	0.577755	-0.006778	0.002376	0.004345	0.004568	0.002329	0.049825	0.003237	0.002425	0.181943	0.004808	0.002389	0.044156	0.005942	0.002365	0.012019	0.000729	0.002589	0.778447	0.001159	0.002508	0.644017	0.019345	0.002315	6.79e-17	-0.016578	0.002428	8.91e-12	-0.0129029
rs4753251	A	T	0.725366	0.001706	0.002136	0.424371	-0.001483	0.002133	0.486785	-0.001447	0.002133	0.497449	-0.004065	0.0022	0.064658	-0.004571	0.0021	0.029517	-0.001494	0.002288	0.513611	-0.001394	0.002174	0.521463	-0.005942	0.002132	0.005336	-0.003662	0.002218	0.098799	-0.005513	0.002186	0.011686	-0.001586	0.002164	0.463533	-0.02157	0.002342	3.42e-20	0.000733	0.002267	0.746287	0.00505	0.002118	0.017136	-0.003896	0.002189	0.075084	-0.0187038
rs2509814	T	G	0.836217	0.003092	0.002495	0.21529	-0.000579	0.002494	0.816409	-0.000984	0.002497	0.693446	-0.008015	0.002606	0.002113	-0.010495	0.002457	1.97e-05	0.002378	0.002708	0.379746	-0.005782	0.002541	0.022912	0.003094	0.002491	0.214203	0.001125	0.002595	0.664593	0.00193	0.002554	0.449782	0.003805	0.00253	0.132663	-0.002849	0.002767	0.303316	0.004853	0.00268	0.070156	0.020731	0.002477	6.16e-17	-0.040369	0.002597	1.97e-54	-0.074605
rs72996108	A	C	0.097627	0.00849	0.003268	0.009395	0.000363	0.003107	0.906999	-0.012245	0.003098	7.81e-05	-0.010136	0.003257	0.001868	-0.031164	0.003062	2.63e-24	0.042145	0.003378	1.08e-35	-0.05125	0.003166	6.89e-59	-0.019365	0.003101	4.36e-10	-0.004364	0.00325	0.179351	-0.038189	0.003189	5.25e-33	-0.001007	0.00077	0.191013	-0.004853	0.003465	0.161337	-0.000799	0.00336	0.812028	-0.02904	0.003083	4.81e-21	-0.016526	0.003238	3.39e-07	0.0535029
rs78677343	G	A	0.065102	-0.004276	0.003941	0.277938	-0.007657	0.00379	0.043392	-0.003387	0.003785	0.370849	-0.005022	0.003926	0.200762	0.001804	0.003731	0.628642	-0.015869	0.004077	0.0001	0.012735	0.003866	0.000992	0.0268	0.003783	1.46e-12	0.018053	0.003949	4.9e-06	0.022417	0.003883	8e-09	0.002312	0.001044	0.02688	0.001846	0.004178	0.658641	0.011197	0.004045	0.005649	0.0237	0.003763	3.09e-10	0.003855	0.003908	0.323794	-0.0499038
rs10431061	T	G	0.411806	0.023571	0.001962	3.34e-33	0.00616	0.001873	0.00101	0.008273	0.001869	9.7e-06	-0.027894	0.001955	4e-46	-0.028391	0.001844	1.82e-53	-0.00619	0.00203	0.002307	0.006187	0.001909	0.001194	0.017603	0.001868	4.69e-21	0.017824	0.001954	7.93e-20	0.004482	0.001921	0.019652	0.000589	0.000476	0.216082	0.004093	0.002081	0.049226	0.016497	0.002015	2.84e-16	0.019446	0.001858	1.3e-25	0.015049	0.001946	1.1e-14	-0.0243029
rs7117229	A	G	0.462134	0.014879	0.00185	9.25e-16	0.01656	0.001844	2.87e-19	0.015504	0.001846	4.81e-17	-0.00071	0.001928	0.712898	-0.001561	0.001817	0.39022	0.003592	0.002003	0.072895	0.000631	0.001881	0.737477	-0.002107	0.001841	0.252268	-0.00344	0.001924	0.073792	0.002372	0.001894	0.210485	-0.00037	0.001876	0.843768	-0.003275	0.002052	0.110467	-0.004025	0.001987	0.04282	-0.006646	0.001831	0.000285	0.00423	0.00192	0.027632	0.00560427
rs73000929	A	G	0.035227	0.010034	0.005077	0.048121	0.003449	0.00508	0.497117	0.002041	0.005088	0.6883	-0.00881	0.005182	0.089113	-0.009455	0.004986	0.05794	-0.003353	0.005396	0.534402	-0.003374	0.005159	0.513156	0.023124	0.005073	5.24e-06	0.026574	0.005253	4.3e-07	0.014241	0.005176	0.005952	-0.005016	0.005127	0.327892	0.001636	0.005507	0.76643	-0.012377	0.005325	0.020145	-0.092954	0.005058	2.28e-75	0.092807	0.005164	3.76e-72	-0.164804
rs11217176	A	G	0.27275	0.006996	0.002088	0.00081	0.002724	0.002082	0.190645	-0.001126	0.002084	0.58917	-0.008179	0.002162	0.000156	-0.015385	0.002051	6.59e-14	0.011988	0.002245	9.58e-08	-0.006028	0.002124	0.004548	-0.00788	0.002077	0.00015	-0.001179	0.00217	0.586829	-0.0133	0.002136	4.93e-10	-0.017614	0.002116	8.83e-17	7e-05	0.002301	0.975866	0.002662	0.002229	0.232281	0.061409	0.002067	6.66e-194	-0.009044	0.002153	2.7e-05	0.0539009
rs12787285	C	T	0.383872	0.005454	0.001963	0.005469	0.00388	0.001985	0.050652	0.006147	0.001989	0.002011	-0.002698	0.002053	0.188786	-0.000525	0.001926	0.785009	-0.006529	0.002146	0.002352	0.002565	0.001982	0.195737	0.013468	0.001984	1.16e-11	0.010317	0.002021	3.38e-07	0.009365	0.001999	2.85e-06	0.013532	0.001979	8.29e-12	0.002349	0.002171	0.2792	0.00634	0.002094	0.002476	0.017174	0.001969	2.83e-18	-0.00339	0.002029	0.094837	-0.043701
rs11602323	G	T	0.123306	-0.000697	0.002823	0.804999	0.003859	0.002808	0.169339	0.004755	0.002818	0.091529	0.006192	0.00293	0.034582	0.008053	0.002773	0.003697	-0.003039	0.003043	0.317984	-0.003061	0.002875	0.286956	0.033005	0.002811	8.4e-32	0.015043	0.002936	3.05e-07	0.036181	0.00289	6.55e-36	0.06519	0.002862	9.22e-115	0.015221	0.003122	1.1e-06	0.00648	0.003023	0.032065	0.005208	0.002792	0.062165	-0.020861	0.002917	8.89e-13	-0.0134985
rs7949566	A	G	0.422921	0.01181	0.001887	4.05e-10	0.00984	0.001879	1.66e-07	0.010934	0.001884	6.72e-09	-0.005982	0.001948	0.002142	-0.005008	0.001854	0.006923	-0.003742	0.002023	0.064368	0.006293	0.00192	0.001054	0.000528	0.00188	0.778689	-0.000275	0.00196	0.888572	-0.001365	0.00193	0.479347	0.002206	0.001911	0.248389	-0.001818	0.002073	0.38052	0.011256	0.002008	2.12e-08	-0.02042	0.001869	9.4e-28	0.035903	0.00194	2.21e-76	-0.0275048
rs4937333	C	T	0.527404	0.001495	0.001876	0.425426	-0.00076	0.001865	0.68389	-0.003082	0.001872	0.099708	-0.001582	0.001957	0.418863	-0.006641	0.001842	0.000315	0.007102	0.002034	0.000483	-0.002312	0.001906	0.225108	-0.016218	0.001867	3.94e-18	-0.008169	0.001944	2.68e-05	-0.016763	0.001915	2.18e-18	-0.015836	0.001897	7.23e-17	-0.010119	0.002078	1.14e-06	-0.011937	0.002012	3.05e-09	-0.030232	0.001856	1.24e-59	0.009336	0.001949	1.69e-06	-0.043902
rs17223841	G	A	0.370904	0.029363	0.001914	4.79e-53	0.027756	0.001909	7.31e-48	0.029225	0.001911	9.09e-53	-0.006882	0.001995	0.000565	-0.005189	0.00188	0.005792	-0.005659	0.002074	0.006366	0.001099	0.00195	0.573032	0.002373	0.001907	0.21331	0.003116	0.001991	0.11758	-0.000573	0.001957	0.7696	0.004912	0.001939	0.011336	0.001336	0.002124	0.529503	0.001235	0.002055	0.547882	-0.0069	0.00189	0.000264	0.00528	0.001957	0.006985	-0.0509022
rs10849022	A	G	0.21	-0.059642	0.002265	1.02e-152	-0.020631	0.002259	7.11e-20	-0.025601	0.002262	1.15e-29	0.062576	0.002359	5.86e-155	0.063053	0.002224	1.06e-176	0.015898	0.002453	9.38e-11	-0.002545	0.002307	0.269946	-0.028719	0.002258	4.92e-37	-0.02357	0.002356	1.58e-23	-0.01605	0.002316	4.4e-12	-0.023603	0.002295	8.7e-25	-0.00139	0.002513	0.580171	-0.024406	0.002432	1.12e-23	0.019969	0.002237	4.69e-19	-0.003512	0.002313	0.129018	-0.0164038
rs10466905	A	G	0.190142	-0.009359	0.002412	0.000106	-0.003692	0.002404	0.124614	-0.003011	0.002407	0.211053	0.009682	0.002463	8.55e-05	0.012485	0.00237	1.41e-07	-0.002694	0.00256	0.292661	0.009035	0.002461	0.000243	0.032194	0.002402	6.51e-41	0.007383	0.002505	0.003214	0.061958	0.00246	7.09e-140	0.018089	0.002437	1.19e-13	0.020031	0.002623	2.35e-14	0.011934	0.002537	2.6e-06	0.025088	0.002382	6.57e-26	-0.001342	0.002413	0.578119	-0.0252973
rs7487866	G	A	0.635744	-0.01244	0.001921	9.85e-11	-0.008795	0.001915	4.46e-06	-0.009185	0.001918	1.7e-06	0.007998	0.001998	6.32e-05	0.008586	0.001887	5.45e-06	0.002319	0.002076	0.264154	0.003506	0.001957	0.073174	-0.000815	0.001913	0.670313	0.000316	0.001998	0.874187	-0.0004	0.001964	0.838441	-0.001114	0.001946	0.567093	0.001566	0.002126	0.461329	2.1e-05	0.002058	0.99192	-0.002668	0.001897	0.159513	0.006979	0.001958	0.000368	-0.0200967
rs3867477	C	T	0.276962	-0.003191	0.002181	0.143405	-0.002732	0.002212	0.216772	-0.002358	0.00221	0.285995	0.002184	0.002276	0.337173	0.001795	0.00214	0.401781	-0.000884	0.00238	0.710203	-0.016753	0.002205	3.18e-14	0.001228	0.002205	0.577439	0.001111	0.002247	0.620943	-0.000636	0.002218	0.77412	0.001837	0.002196	0.40282	-0.004871	0.002408	0.043077	0.014753	0.00232	2.1e-10	0.002915	0.002183	0.181711	-0.005687	0.002212	0.010171	0.0309954
rs55645776	C	T	0.083836	-0.002799	0.003348	0.403077	0.000761	0.003335	0.819529	0.003425	0.003338	0.304896	0.005349	0.003491	0.125468	0.009879	0.003289	0.002676	-0.01048	0.003625	0.003849	-0.047684	0.003413	2.51e-44	0.003427	0.003331	0.30354	0.005403	0.003482	0.120679	-0.003439	0.003424	0.315117	0.00468	0.003392	0.167635	-0.002636	0.003717	0.478264	0.010219	0.003596	0.004506	-0.01393	0.003306	2.54e-05	-0.003716	0.003425	0.27791	0.0108992
rs12820720	T	C	0.420129	-0.007287	0.001877	0.000104	-0.009949	0.001871	1.07e-07	-0.0064	0.001873	0.000636	-0.002121	0.001948	0.276178	0.002674	0.001843	0.146777	-0.009949	0.002025	9.08e-07	0.00755	0.001909	7.73e-05	-0.001547	0.001869	0.407862	-0.002041	0.001951	0.295587	0.003736	0.001918	0.051427	-0.002029	0.0019	0.285551	-0.001251	0.002073	0.546144	-0.009237	0.002007	4.22e-06	-0.014081	0.001854	3.17e-14	0.036636	0.00191	5.5e-82	-0.0258
rs12813035	A	C	0.42039	-0.0074	0.001873	7.89e-05	-0.009889	0.001867	1.21e-07	-0.006402	0.001869	0.000619	-0.002021	0.001946	0.299081	0.002824	0.00184	0.124867	-0.009911	0.002022	9.71e-07	0.00729	0.001907	0.000133	-0.00143	0.001865	0.443305	-0.001896	0.001947	0.330375	0.003835	0.001914	0.045136	-0.002004	0.001896	0.29052	-0.001225	0.002071	0.554016	-0.009253	0.002004	3.96e-06	-0.013865	0.00185	6.9e-14	0.036624	0.001907	4.19e-82	-0.024098
rs10846411	G	A	0.68704	-0.000444	0.001997	0.824092	-0.00129	0.00199	0.516907	-0.000405	0.001992	0.838887	-0.001931	0.002079	0.353065	-0.000604	0.001961	0.757963	-0.001311	0.002162	0.544322	0.002516	0.002033	0.215912	0.011217	0.001988	1.73e-08	0.016659	0.002076	1.08e-15	-0.002711	0.002041	0.184047	-0.008367	0.002022	3.55e-05	0.002849	0.002214	0.198222	0.000403	0.002142	0.850583	-0.003	0.001971	0.128074	0.004102	0.002039	0.044268	-0.00909848
rs10842108	G	A	0.222899	-0.008585	0.002229	0.000119	-0.00777	0.002249	0.000554	-0.009288	0.002251	3.74e-05	0.001663	0.002321	0.473556	2.2e-05	0.002189	0.992059	0.006241	0.002414	0.009742	-0.001784	0.002268	0.43163	-0.001024	0.002247	0.64869	-0.003412	0.002318	0.140947	0.003319	0.002278	0.145106	0.004693	0.002257	0.037628	0.000583	0.002471	0.813344	0.006005	0.00239	0.012004	0.015163	0.002225	9.76e-12	-0.013683	0.002271	1.75e-09	0.0221025
rs10771216	G	T	0.718803	-0.003101	0.002052	0.130743	-0.008609	0.002045	2.58e-05	-0.008433	0.002047	3.84e-05	-0.007357	0.002135	0.000573	-0.007645	0.002015	0.00015	-0.002092	0.002218	0.345631	0.002245	0.00209	0.282649	-0.002475	0.002043	0.225674	-0.000948	0.002134	0.656975	-0.001075	0.002098	0.608256	-0.00556	0.002079	0.007491	-0.00129	0.002273	0.570299	-0.017676	0.0022	9.82e-16	-0.000106	0.002025	0.958406	0.001526	0.002094	0.466125	0.0665993
rs35649801	A	C	0.138745	-0.028086	0.002856	8.66e-23	-0.01044	0.002904	0.000326	-0.010752	0.002895	0.000206	0.028845	0.002975	3.4e-22	0.033168	0.002808	3.73e-32	-0.002116	0.003112	0.496571	0.000294	0.002894	0.918959	0.006038	0.002893	0.036903	-0.009275	0.002951	0.001683	0.01907	0.002909	5.78e-11	0.042162	0.00288	1.73e-48	0.008355	0.003148	0.007962	0.01136	0.003033	0.000182	0.019374	0.002864	1.38e-11	0.005444	0.002892	0.05979	0.0127978
rs2734442	A	G	0.875586	0.026091	0.002812	1.83e-20	0.0098	0.002809	0.00049	0.009107	0.002806	0.001177	-0.027689	0.002928	3.35e-21	-0.032554	0.002767	6.36e-32	0.003121	0.003043	0.305153	-0.000556	0.002869	0.846184	-0.005797	0.002804	0.038737	0.010267	0.002926	0.000452	-0.018957	0.002873	4.28e-11	-0.041999	0.002846	3e-49	-0.006888	0.003108	0.026722	-0.010811	0.003008	0.000328	-0.02195	0.002781	3.13e-15	-0.004624	0.002872	0.107401	-0.00530404
rs34327	C	T	0.524076	-0.001437	0.001861	0.44015	-0.001909	0.00186	0.304851	-0.003934	0.001858	0.034255	-0.001131	0.001941	0.559894	-0.003552	0.001831	0.052459	0.006311	0.002017	0.001762	0.005952	0.001897	0.001711	-0.016022	0.001857	6.67e-18	-0.006459	0.001942	0.000886	-0.025891	0.001907	5.91e-42	-0.008893	0.001889	2.54e-06	-0.003472	0.002066	0.092854	-0.000777	0.001999	0.697625	-0.005438	0.00184	0.003136	-0.002313	0.001902	0.223853	-0.0384993
rs34246472	A	G	0.054832	0.008084	0.004071	0.047071	0.005226	0.004067	0.198811	0.004728	0.00406	0.244198	-0.004778	0.004264	0.262507	-0.006029	0.004005	0.132241	-0.003897	0.004432	0.379207	-0.014839	0.00414	0.000341	-0.006488	0.00406	0.110075	0.006181	0.004239	0.144806	-0.026589	0.004165	1.79e-10	-0.013993	0.004126	0.0007	-0.007193	0.004529	0.11225	-0.003163	0.004385	0.470623	-0.003787	0.004027	0.346958	0.009655	0.004174	0.02075	0.0347975
rs3748301	C	A	0.312219	-0.013135	0.002002	5.54e-11	-0.014648	0.002	2.53e-13	-0.014887	0.001997	9.55e-14	0.000517	0.002094	0.804934	0.000251	0.00197	0.898456	0.001062	0.002177	0.62557	-0.004176	0.002041	0.040747	-0.005406	0.001996	0.006782	-0.005591	0.002085	0.007332	0.001183	0.002047	0.563436	-0.003031	0.002028	0.134988	0.002105	0.002223	0.343862	-0.003582	0.002152	0.095991	-0.000768	0.001979	0.698062	0.002469	0.002052	0.228975	-0.0232965
rs76639840	G	C	0.993949	0.030613	0.013475	0.023116	0.017968	0.013535	0.184303	0.013209	0.013529	0.328873	-0.008963	0.014101	0.525024	-0.032086	0.013225	0.015283	0.018422	0.014696	0.210009	-0.041974	0.013653	0.002118	0.028242	0.013499	0.036448	0.033587	0.013958	0.01614	-0.011523	0.013752	0.402075	0.052789	0.01363	0.000108	0.033623	0.014934	0.024379	0.025372	0.01446	0.079335	0.146248	0.013421	1.29e-27	-0.055089	0.013826	6.83e-05	0.0825993
rs11047224	C	G	0.036513	0.002365	0.004927	0.631292	-0.029502	0.004903	1.83e-09	-0.021618	0.004909	1.08e-05	-0.043402	0.005182	5.76e-17	-0.040089	0.004839	1.25e-16	-0.019117	0.005379	0.000382	0.020214	0.005015	5.61e-05	-0.006945	0.004899	0.156285	-0.009695	0.005128	0.058704	0.002777	0.005045	0.582115	-0.012015	0.005	0.016282	-0.000939	0.005512	0.864764	-0.009307	0.005342	0.081442	0.001125	0.004859	0.816832	-0.005528	0.005083	0.276769	-0.067305
rs2344965	T	C	0.124223	-0.013054	0.002824	3.85e-06	-0.002499	0.002816	0.374776	0.00188	0.002817	0.504699	0.020277	0.002946	6.11e-12	0.027485	0.002774	4.09e-23	-0.010869	0.003061	0.000387	-0.002063	0.002877	0.473411	-0.006862	0.002811	0.014671	-0.006129	0.002937	0.036956	-0.003446	0.00289	0.23308	-0.003773	0.002863	0.187575	0.003443	0.003137	0.272399	-0.006331	0.003035	0.037013	-0.007129	0.002786	0.010534	0.007116	0.002888	0.01377	-0.0143018
rs2015599	A	G	0.458503	-0.003415	0.001851	0.065047	-0.001292	0.001847	0.484034	-0.000666	0.001848	0.71861	0.004203	0.001927	0.029233	0.004057	0.001818	0.025665	-0.001437	0.002002	0.473094	0.000746	0.001886	0.692412	0.001249	0.001844	0.498345	0.001927	0.001924	0.316573	0.00044	0.001892	0.81627	0.000119	0.001875	0.949469	-0.001461	0.002051	0.476239	0.000525	0.001985	0.791417	-0.044069	0.001829	3.18e-128	0.071675	0.00189	1.36000000001017e-314	0.00639948
rs4082413	G	C	0.512594	0.003036	0.001843	0.099527	0.004093	0.001837	0.025932	0.004331	0.001839	0.018553	0.000263	0.001922	0.891065	0.000194	0.00181	0.914618	-0.000661	0.001996	0.740443	-0.001928	0.001876	0.304124	0.001895	0.001835	0.301788	0.001284	0.00192	0.503797	-0.002637	0.001884	0.161657	0.01535	0.001866	2.06e-16	-0.001442	0.002045	0.480653	0.003494	0.001979	0.077503	-0.000734	0.001819	0.686577	-0.004981	0.001884	0.0082	0.0266007
rs10844279	G	T	0.138799	0.003476	0.00267	0.192811	-0.000246	0.002661	0.926327	-0.001719	0.002663	0.518501	-0.00577	0.002783	0.038165	-0.008168	0.002621	0.001841	0.004562	0.00289	0.114513	0.000979	0.002715	0.718403	0.005759	0.002657	0.03023	0.001932	0.002781	0.48722	0.012272	0.002728	6.95e-06	0.009394	0.002702	0.00051	0.001874	0.002961	0.52673	0.007586	0.002866	0.008141	0.017817	0.002631	1.31e-11	-0.051556	0.002723	6.65e-80	-0.0214973
rs17442910	T	C	0.993386	0.003701	0.012504	0.767238	0.013117	0.011717	0.262908	0.018472	0.012479	0.138797	0.012291	0.012657	0.331487	0.019178	0.012286	0.118543	-0.001357	0.013132	0.917669	-0.017743	0.012713	0.162814	0.0442	0.012453	0.000389	0.032282	0.012939	0.012622	0.042469	0.012709	0.000838	0.014747	0.012589	0.241388	0.023073	0.013462	0.086546	0.014646	0.013029	0.260962	0.12302	0.01244	4.96e-23	-0.104471	0.01248	6.02e-17	0.087003
rs1468993	C	T	0.506974	0.019299	0.001862	3.8e-25	0.01201	0.001624	1.48e-13	0.017291	0.001856	1.27e-20	-0.008435	0.001928	1.22e-05	-0.00678	0.001826	0.000207	-0.007599	0.002004	0.00015	0.002041	0.001894	0.280996	0.004656	0.00185	0.011849	0.000271	0.001932	0.888426	0.009747	0.001899	2.93e-07	0.005047	0.001882	0.007351	-0.002657	0.002052	0.195451	0.004712	0.001986	0.017698	-0.007933	0.001835	1.56e-05	-0.001951	0.00189	0.302051	0.0107981
rs2408955	T	G	0.516346	-0.023603	0.001938	4.53e-34	-0.035504	0.001931	2.04e-75	-0.038419	0.001934	9.78e-88	-0.012899	0.001926	2.22e-11	-0.018978	0.001906	2.46e-23	0.009083	0.002002	5.77e-06	-0.008807	0.001982	9.01e-06	0.006763	0.00193	0.000463	0.002371	0.002007	0.237357	0.011644	0.001971	3.56e-09	0.005985	0.001951	0.002168	-0.00068	0.002051	0.740387	0.006753	0.001985	0.000671	0.011995	0.001915	3.9e-10	-0.001136	0.001889	0.547764	0.00259663
rs113543437	A	G	0.074252	0.005117	0.003547	0.149102	-0.001441	0.003065	0.638267	-0.000828	0.003536	0.814852	-0.007864	0.003686	0.032889	-0.008712	0.00348	0.012314	-0.005139	0.00383	0.179609	0.006961	0.003614	0.054114	0.006004	0.003522	0.088255	0.002518	0.003682	0.494171	0.003552	0.003623	0.326761	0.004714	0.00359	0.189132	0.006516	0.003926	0.096945	0.00655	0.0038	0.084818	-0.041987	0.003507	5.5e-33	0.08998	0.003632	1.97e-135	-0.0686965
rs79977579	A	C	0.098319	0.017716	0.003125	1.48e-08	0.017405	0.003117	2.42e-08	0.027065	0.003128	5.33e-18	-0.00447	0.003247	0.168704	0.010743	0.003077	0.000483	-0.028953	0.003377	1.07e-17	-0.085842	0.003191	2.67e-159	0.004012	0.003121	0.198589	0.000529	0.003263	0.871083	0.006459	0.0032	0.04357	0.020153	0.003172	2.18e-10	-0.005595	0.00346	0.105863	0.009285	0.003346	0.005539	0.069788	0.00309	7.28e-113	-0.019908	0.003179	3.91e-10	0.0437968
rs10876550	A	G	0.559521	0.019743	0.001866	3.98e-26	0.012274	0.001861	4.36e-11	0.012356	0.001867	3.8e-11	-0.012464	0.001946	1.54e-10	-0.014718	0.001837	1.18e-15	0.000545	0.002023	0.787734	-0.007448	0.001901	9.02e-05	0.004436	0.001863	0.01729	0.003017	0.001943	0.120439	-0.00235	0.001906	0.217606	0.010642	0.00189	1.84e-08	0.009098	0.002065	1.07e-05	0.013811	0.001998	4.92e-12	0.05248	0.001847	1.93e-177	-0.091885	0.001907	0	-0.0356997
rs2950387	C	T	0.366766	-0.002151	0.001921	0.262888	0.00209	0.001916	0.275243	-0.000593	0.001922	0.757844	0.005704	0.001999	0.004338	0.001829	0.001891	0.333564	0.006679	0.002078	0.001314	-0.004081	0.00196	0.037402	0.001218	0.001918	0.525329	-0.001618	0.002006	0.419862	0.006609	0.001968	0.000787	-0.000675	0.001951	0.729258	-0.001458	0.002128	0.493152	-0.007169	0.00206	0.000503	0.034792	0.001899	6.93e-75	-0.079935	0.001958	0	0.023197
rs771988	A	C	0.463109	-0.008018	0.001851	1.5e-05	0.000166	0.001846	0.928416	0.000765	0.001848	0.678704	0.01297	0.001927	1.74e-11	0.014854	0.001818	3.26e-16	-0.001489	0.002002	0.457058	-0.018454	0.001886	1.37e-22	-0.006325	0.001847	0.000622	-0.00853	0.001929	9.89e-06	-0.000814	0.001893	0.667031	-0.002525	0.001875	0.177965	-0.007505	0.002051	0.000255	0.00334	0.001985	0.092499	0.006737	0.001827	0.000229	-0.001793	0.00189	0.342647	-0.0413013
rs1716505	G	C	0.320959	-0.000633	0.00202	0.754125	0.002731	0.002015	0.175267	0.000565	0.002016	0.779382	0.005478	0.002094	0.008922	0.003868	0.001984	0.051282	0.003191	0.002176	0.14262	8.1e-05	0.002058	0.96863	-0.008824	0.002016	1.22e-05	-0.011528	0.002103	4.33e-08	0.000611	0.002064	0.76718	-0.002974	0.002045	0.145754	-0.002186	0.00223	0.326866	-0.00369	0.002158	0.087319	0.041505	0.001993	2.63e-96	-0.062023	0.002051	9.02e-201	-0.0166014
rs2118140	G	A	0.529408	0.001436	0.001852	0.438011	-0.000125	0.001846	0.945999	-0.000606	0.001848	0.74296	-0.002728	0.001928	0.157156	-0.00233	0.001819	0.200129	0.000441	0.002003	0.825817	0.000677	0.001886	0.719504	-0.000926	0.001848	0.616072	-0.00239	0.001929	0.21523	0.00237	0.001893	0.210616	-0.005261	0.001875	0.00504	0.018347	0.002052	4.03e-19	-0.003449	0.001986	0.082407	-0.002064	0.001827	0.258439	0.003076	0.001889	0.103558	0
rs3879293	T	G	0.403837	0.016167	0.001877	7.46e-18	0.008041	0.001871	1.76e-05	0.008696	0.001874	3.52e-06	-0.012245	0.001955	3.9e-10	-0.014128	0.001843	1.87e-14	-0.000885	0.002032	0.663211	0.000714	0.001911	0.708656	0.009936	0.001873	1.16e-07	0.007888	0.001955	5.54e-05	0.010145	0.001919	1.28e-07	0.001145	0.001901	0.546832	9e-06	0.002081	0.996396	-0.000779	0.002014	0.699063	-0.002277	0.001853	0.21903	0.003417	0.001917	0.074637	0.0166998
rs1800973	A	C	0.061951	-0.004091	0.003832	0.285667	-0.01094	0.003814	0.004143	-0.009108	0.00382	0.017131	-0.009281	0.004009	0.02064	-0.008747	0.003762	0.020095	-0.005688	0.004163	0.171878	0.003827	0.003899	0.326271	0.025114	0.003821	5.11e-11	0.018533	0.003996	3.58e-06	8.2e-05	0.00392	0.983327	0.113424	0.003883	1.64e-187	0.020289	0.004269	2.04e-06	-0.010258	0.004132	0.013055	0.016259	0.003775	1.67e-05	-0.005034	0.003929	0.200115	0.0531995
rs75084335	G	C	0.068822	0.006779	0.003703	0.067163	0.000236	0.003686	0.948949	0.002515	0.003697	0.496402	-0.006361	0.003835	0.097182	-0.006818	0.003633	0.060558	-0.003892	0.003985	0.328824	-0.001664	0.003768	0.658703	0.006642	0.003692	0.072019	0.005611	0.003858	0.145786	0.005667	0.00379	0.13478	-0.009805	0.003751	0.008975	0.028439	0.004091	3.75e-12	-0.003487	0.003956	0.378041	-0.004368	0.003807	0.251192	0.01128	0.003757	0.002692	-0.040998
rs113825134	A	G	0.234023	0.002218	0.00218	0.308889	0.001044	0.002168	0.630143	0.001914	0.002177	0.37912	-0.002996	0.002271	0.187033	-0.001486	0.002141	0.487456	-0.004205	0.002359	0.074718	0.002409	0.002219	0.277636	-0.005854	0.002172	0.007046	-0.003808	0.00227	0.09345	-0.007869	0.002232	0.000425	-0.004727	0.002212	0.032621	-0.007642	0.002417	0.001575	-0.003728	0.002339	0.11106	-0.017878	0.002252	2.15e-15	0.002419	0.002227	0.277349	-0.0075988
rs4842266	A	G	0.688555	-0.009756	0.002005	1.17e-06	-0.006537	0.001993	0.001042	-0.007313	0.002001	0.00026	0.007011	0.002095	0.000823	0.004744	0.001969	0.015995	0.003769	0.002178	0.083514	-0.00095	0.002038	0.641294	-0.014242	0.001997	1.03e-12	-0.012321	0.002084	3.47e-09	-0.008094	0.002049	7.85e-05	-0.011184	0.00203	3.71e-08	-0.006968	0.002224	0.001736	-0.004517	0.002153	0.035913	-0.009462	0.002077	5.3e-06	-0.00669	0.002053	0.001127	0.00860289
rs10777167	A	T	0.714762	0.001019	0.00204	0.617506	-0.003412	0.002028	0.092524	-0.003749	0.002038	0.065864	-0.005847	0.002126	0.005966	-0.007325	0.002008	0.000266	0.000345	0.002209	0.875728	0.006521	0.002078	0.001706	0.007351	0.002031	0.000299	0.001334	0.002122	0.529732	0.013086	0.002086	3.67e-10	0.01913	0.002066	2.22e-20	0.008945	0.002263	7.8e-05	0.01327	0.00219	1.4e-09	0.009006	0.002015	7.98e-06	0.000119	0.002084	0.954417	0.0302964
rs10777378	A	G	0.534747	0.002916	0.001847	0.114463	0.004661	0.001845	0.011554	0.004736	0.00185	0.010462	0.001023	0.00193	0.59628	0.001423	0.001818	0.433634	-0.001492	0.002006	0.456993	0.002231	0.001883	0.236027	-0.004525	0.001843	0.014074	-0.001112	0.001925	0.563459	-0.005198	0.001893	0.006043	-0.009391	0.001877	5.72e-07	-0.005061	0.002055	0.013817	-0.022488	0.001989	1.28e-29	-0.000436	0.001827	0.811145	0.00065	0.001892	0.731441	0.0263011
rs11107001	C	T	0.104924	-0.009902	0.003025	0.001067	0.013305	0.00302	1.07e-05	0.00601	0.003029	0.047223	0.037128	0.003167	1.07e-31	0.029432	0.002976	4.99e-23	0.023437	0.003293	1.14e-12	0.020615	0.003091	2.68e-11	-0.00306	0.003017	0.310502	-0.001005	0.003159	0.750496	-0.006634	0.003106	0.032704	-0.004326	0.00308	0.160095	-0.007551	0.00338	0.025477	0.001467	0.00327	0.653609	0.007351	0.00299	0.013975	-0.009821	0.003112	0.001607	0.0497051
rs12425835	T	C	0.157796	-0.00747	0.002529	0.003153	0.006484	0.002526	0.010279	0.003623	0.002532	0.152475	0.021121	0.002642	1.35e-15	0.019272	0.002489	1.01e-14	0.010189	0.002745	0.000208	0.019625	0.002579	2.9e-14	-0.000483	0.002522	0.848107	0.003973	0.002638	0.131973	-0.007211	0.002593	0.005431	-0.006838	0.00257	0.007814	-0.0034	0.002814	0.226993	-0.000265	0.002723	0.922318	0.026631	0.002501	1.89e-26	-0.012082	0.002591	3.16e-06	0.0284028
rs4761637	C	T	0.581215	-0.010003	0.001871	9.18e-08	-0.0122	0.001869	6.84e-11	-0.013253	0.001873	1.54e-12	-0.000907	0.001954	0.642781	-0.002301	0.001841	0.211255	0.004016	0.002031	0.048031	-0.007976	0.001908	2.93e-05	-0.000498	0.001866	0.789708	0.000119	0.00195	0.951266	-0.000198	0.001917	0.917761	-0.000404	0.001901	0.831609	-0.000759	0.00208	0.715084	0.004458	0.002014	0.026854	0.002447	0.00185	0.185995	-0.002638	0.001916	0.168657	-0.00669752
rs17041439	C	A	0.056452	0.005112	0.004009	0.202214	0.003803	0.004002	0.342004	0.007866	0.004003	0.049417	-0.004876	0.004209	0.246677	-0.000433	0.003947	0.91257	-0.010201	0.004377	0.019798	0.000938	0.004083	0.818277	0.037876	0.003999	2.96e-21	0.023915	0.004174	1.04e-08	0.040938	0.004104	2.11e-23	0.02312	0.004068	1.36e-08	0.019662	0.004476	1.13e-05	0.016948	0.004328	9.11e-05	0.021743	0.003964	4.21e-08	-0.008088	0.004121	0.049739	-0.0418039
rs1609860	A	C	0.082374	0.000853	0.003367	0.79998	-0.000386	0.003364	0.908723	-0.002041	0.003363	0.543943	-0.002052	0.003521	0.560039	-0.005267	0.003315	0.112031	0.006401	0.00366	0.080322	0.000306	0.003439	0.929163	-0.016363	0.00336	1.14e-06	-0.015812	0.003507	6.61e-06	-0.002753	0.003449	0.424776	-0.023587	0.003419	5.41e-12	-0.002843	0.003746	0.447809	-0.005043	0.003624	0.164068	-0.011891	0.003331	0.000361	0.003231	0.003461	0.350558	0.0797996
rs12312487	A	G	0.385131	0.000649	0.001913	0.734324	0.001226	0.00191	0.520953	0.000582	0.001911	0.760795	0.000422	0.001978	0.831248	0.00072	0.001883	0.702354	0.00155	0.002056	0.45088	-0.001501	0.001952	0.441743	0.00194	0.001908	0.309352	-0.002381	0.001992	0.231967	0.003095	0.001957	0.113737	0.028446	0.001939	1.17e-48	0.00215	0.002106	0.307313	0.000108	0.002038	0.957645	-0.003751	0.001893	0.047517	0.000355	0.001939	0.854835	-0.0062998
rs60109929	A	C	0.078536	0.00039	0.003419	0.909237	-0.003319	0.003408	0.330084	-0.003206	0.003417	0.348085	-0.008203	0.003564	0.021357	-0.008103	0.003365	0.016056	-0.003146	0.003703	0.395594	0.003452	0.003494	0.323132	0.003308	0.003404	0.331138	0.003178	0.003574	0.37386	-0.00077	0.003506	0.826164	0.031628	0.003471	8.66e-20	0.000272	0.003797	0.942928	0.00365	0.003675	0.320546	0.000872	0.00338	0.796309	0.001583	0.003497	0.650859	0.0682006
rs2062528	G	C	0.332883	0.001419	0.001973	0.472035	-0.001483	0.001967	0.450871	-0.00156	0.001972	0.428973	-0.003558	0.002045	0.081847	-0.005353	0.001941	0.005844	0.000794	0.002125	0.708772	0.001445	0.002013	0.47299	-0.0047	0.001965	0.016761	-0.00289	0.002059	0.16044	-0.003372	0.00202	0.095027	-0.005249	0.002	0.008692	-0.005696	0.002176	0.008873	-0.008858	0.002106	2.63e-05	-0.004046	0.00195	0.037973	-0.022728	0.002003	8.44e-30	-0.0419957
rs428073	T	C	0.688747	-0.004738	0.001989	0.017218	-0.000679	0.001983	0.731991	-0.000842	0.001989	0.671848	0.007851	0.002078	0.000159	0.006496	0.001957	0.000908	0.00343	0.002159	0.112217	-0.022834	0.002029	2.35e-29	-0.008855	0.001981	7.92e-06	-0.009804	0.002079	2.44e-06	-0.000176	0.002038	0.931048	-0.008537	0.002018	2.37e-05	-0.001939	0.002212	0.380684	-0.000852	0.00214	0.690612	-0.001534	0.001966	0.4354	0.002321	0.002038	0.254586	0.0495994
rs74653672	C	T	0.017025	-0.014062	0.007174	0.049991	-0.008011	0.007159	0.263146	-0.007885	0.007126	0.268505	0.013868	0.007494	0.064241	0.018572	0.007046	0.008408	-0.005331	0.007785	0.493475	-0.047827	0.007305	6.06e-11	-0.00094	0.00713	0.895133	-0.009189	0.007484	0.2195	0.015222	0.007355	0.03851	0.007602	0.007291	0.297134	-0.000224	0.008004	0.977707	-0.00086	0.007738	0.911437	0.013994	0.007072	0.047856	0.007396	0.007351	0.31429	-0.114203
rs11553699	G	A	0.13429	-0.023777	0.002871	1.28e-16	-0.014528	0.00287	4.24e-07	-0.009329	0.002864	0.00113	0.015236	0.002941	2.26e-07	0.028199	0.002821	1.68e-23	-0.017396	0.003057	1.3e-08	0.006095	0.002926	0.037292	0.000205	0.002861	0.942765	0.000855	0.002981	0.774286	0.001907	0.002929	0.515113	0.005352	0.002902	0.065209	0.008268	0.00313	0.00828	0.004889	0.003028	0.106403	-0.082471	0.002894	1.59e-178	0.372398	0.002947	0	0.0292023
rs9165	C	T	0.687767	-0.007109	0.002079	0.00063	-0.004674	0.002075	0.024299	-0.001266	0.002072	0.541285	0.00516	0.002123	0.015112	0.011665	0.002042	1.14e-08	-0.012033	0.002207	5.12e-08	0.002943	0.002118	0.164652	0.016507	0.00207	1.63e-15	0.016162	0.002159	7.33e-14	0.007694	0.00212	0.000286	0.011484	0.0021	4.66e-08	0.00747	0.002263	0.000968	0.005403	0.002188	0.013558	-0.007253	0.00205	0.000406	0.086468	0.002079	0	-0.000299955
rs4475963	G	T	0.369099	0.000699	0.001918	0.715313	0.002588	0.001917	0.176866	0.002428	0.001909	0.203499	0.000432	0.001998	0.828849	0.001807	0.001883	0.337303	-0.000781	0.002076	0.706867	-0.000552	0.001953	0.777379	0.001841	0.00191	0.334967	0.001503	0.001995	0.451393	0.002124	0.00196	0.278463	-0.001015	0.001944	0.601582	-0.013524	0.002127	2.11e-10	0.00196	0.002058	0.340939	-0.001832	0.001893	0.333228	0.002003	0.001959	0.306768	0.00359646
rs57565032	T	G	0.036942	-0.037261	0.005227	1.06e-12	-0.013668	0.005226	0.008933	-0.008797	0.005227	0.09236	0.038415	0.005345	6.91e-13	0.051617	0.005142	1.1e-23	-0.012503	0.005563	0.024612	-0.069408	0.005379	4.68e-38	-0.007723	0.005221	0.139067	-0.011843	0.005466	0.030292	-0.006797	0.005366	0.205216	-0.001817	0.005313	0.732312	-0.014981	0.005731	0.008971	0.001373	0.005541	0.804265	-0.005947	0.005177	0.250616	0.015451	0.005273	0.0034	-0.0617052
rs9579583	C	T	0.981788	-0.046584	0.007258	1.43e-10	0.00195	0.007263	0.788327	-0.00475	0.007257	0.512807	0.069135	0.007468	2.23e-20	0.072481	0.00713	3.01e-24	0.012923	0.007763	0.095991	-0.010404	0.007394	0.159408	-0.001567	0.00724	0.828624	-0.004734	0.007523	0.529185	0.008192	0.007411	0.268954	-0.003801	0.00734	0.604623	0.02082	0.007931	0.008679	0.050928	0.007684	3.54e-11	0.012458	0.007205	0.083802	-0.011371	0.007464	0.127643	-0.288099
rs13829	G	T	0.073498	0.003973	0.003566	0.265169	0.000512	0.003545	0.885184	-7.4e-05	0.003557	0.98335	-0.006649	0.003716	0.0736	-0.010302	0.003503	0.003281	0.006177	0.003857	0.109273	-0.002316	0.003623	0.522666	-0.015735	0.003548	9.35e-06	-0.006131	0.003698	0.09734	-0.026068	0.003641	8.39e-13	-0.009936	0.003603	0.005829	-0.002632	0.003945	0.504727	-0.010864	0.003826	0.004532	-0.006999	0.003529	0.047383	0.0105	0.003706	0.004621	0.0755968
rs9534338	C	T	0.460189	0.00162	0.001853	0.381939	0.000645	0.001842	0.72608	0.00117	0.001848	0.526674	-0.001247	0.00193	0.518241	0.000294	0.00182	0.871638	-0.002416	0.002003	0.227615	0.001382	0.001885	0.463479	0.009271	0.001844	5.08e-07	0.003911	0.001925	0.042135	0.015145	0.001895	1.38e-15	0.007387	0.001875	8.22e-05	0.004347	0.002052	0.034147	-0.000297	0.00199	0.881337	-8.6e-05	0.001835	0.962406	0.002508	0.001928	0.193324	-0.0558036
rs3742271	C	G	0.654125	0.004904	0.001945	0.011727	0.002512	0.001935	0.194153	0.000867	0.001941	0.655167	-0.004491	0.002025	0.026625	-0.007426	0.001911	0.000103	0.005979	0.002102	0.004452	-0.012486	0.001979	2.89e-10	0.003468	0.001937	0.073345	0.006515	0.00202	0.001269	-0.004821	0.001989	0.015374	-0.003145	0.001968	0.109932	0.002685	0.002153	0.212331	0.002225	0.002088	0.286463	0.018002	0.001928	1.04e-20	-0.029818	0.002024	4.35e-49	0.0582972
rs11839271	T	C	0.698908	-0.006561	0.002022	0.001183	-0.007978	0.002011	7.33e-05	-0.00932	0.002017	3.89e-06	-0.003051	0.002102	0.146729	-0.004258	0.001987	0.032141	0.003267	0.002181	0.134134	-0.003692	0.002058	0.072864	-0.010909	0.002013	6.09e-08	-0.004461	0.002099	0.0336	-0.015781	0.002068	2.42e-14	-0.011947	0.002046	5.37e-09	-0.007338	0.002234	0.001027	0.003952	0.002166	0.068056	0.003519	0.002002	0.078792	-0.001347	0.0021	0.521083	0.0235993
rs1523178	C	A	0.220749	0.005216	0.002243	0.020067	0.004099	0.002237	0.066911	0.00205	0.002239	0.359888	-0.002504	0.002328	0.281998	-0.005472	0.002204	0.013057	0.003933	0.002416	0.103477	0.004298	0.002282	0.05966	-0.013706	0.002234	8.79e-10	-0.005957	0.002329	0.010565	-0.025694	0.002292	3.86e-29	-0.011252	0.002269	7.22e-07	-0.0041	0.002473	0.097423	0.015679	0.002398	6.38e-11	0.001214	0.002224	0.584989	0.008065	0.002324	0.000523	0.0154995
rs2296028	C	G	0.174663	-0.002854	0.002464	0.24687	0.000234	0.002458	0.924217	0.000462	0.00246	0.85112	0.005011	0.002555	0.049867	0.004741	0.002421	0.050251	0.000957	0.002652	0.718239	0.001479	0.002507	0.555147	-0.018404	0.002453	6.6e-14	-0.01529	0.002553	2.16e-09	-0.013265	0.002512	1.32e-07	-0.013842	0.002487	2.67e-08	-0.002978	0.002708	0.27149	-0.001771	0.002626	0.500162	-0.004761	0.002441	0.051164	0.003933	0.00255	0.122985	0.0321961
rs1801248	T	C	0.040921	0.0168	0.004685	0.000338	-0.001605	0.004688	0.732095	-0.000679	0.004691	0.884857	-0.030585	0.004868	3.43e-10	-0.033986	0.004603	1.61e-13	-0.000783	0.005059	0.876908	0.000679	0.004757	0.886399	-0.002819	0.00468	0.546968	-0.002191	0.004861	0.652134	-0.001084	0.004786	0.820815	-0.013892	0.004737	0.003375	-0.003634	0.005167	0.481938	-0.016404	0.005009	0.001062	-0.00386	0.004655	0.406899	-0.000241	0.004852	0.960311	-0.00599795
rs73217470	G	A	0.04656	0.001263	0.004432	0.775735	-0.001593	0.004426	0.718883	-0.002048	0.004425	0.643599	0.000565	0.004606	0.902333	-0.002977	0.004355	0.494204	0.005656	0.004781	0.236782	-0.00434	0.004507	0.335544	0.001385	0.004424	0.75419	0.005722	0.004599	0.213442	-0.032877	0.004526	3.9e-13	0.064788	0.004478	2.11e-47	0.008239	0.00489	0.092052	0.002554	0.00474	0.590057	0.013104	0.004397	0.002894	0.008428	0.004595	0.066631	-0.163699
rs41286076	T	C	0.254438	0.003794	0.002124	0.074033	0.006733	0.00212	0.001505	0.007805	0.002118	0.000231	0.004773	0.002212	0.030956	0.006646	0.002087	0.001454	-0.001298	0.002295	0.571523	-0.000125	0.002159	0.953946	0.010428	0.002117	8.56e-07	0.011573	0.002205	1.56e-07	-0.000155	0.002169	0.943071	0.014473	0.002147	1.62e-11	0.007237	0.002348	0.002066	0.008163	0.002277	0.00034	-0.000241	0.002105	0.908852	0.002705	0.002206	0.22025	-0.0611948
rs3812849	C	A	0.266245	-0.007559	0.002095	0.00031	-0.004327	0.002089	0.038351	-0.003282	0.002087	0.115818	0.005163	0.002186	0.018192	0.00765	0.002058	0.000203	-0.001127	0.002267	0.619119	0.005084	0.002131	0.017069	0.01961	0.002086	5.85e-21	0.004684	0.002177	0.031454	0.04349	0.002142	1.32e-91	0.008361	0.002119	8.06e-05	0.004332	0.002322	0.062096	-0.009004	0.002252	6.46e-05	0.012792	0.002074	7.16e-10	-0.017287	0.002183	2.5e-15	0.00439966
rs9573567	A	G	0.096985	0.050009	0.003148	8.71e-57	0.014965	0.003145	1.98e-06	0.018453	0.003142	4.42e-09	-0.056513	0.003268	6.12e-67	-0.058784	0.003093	1.72e-80	-0.008469	0.003393	0.012588	0.011886	0.003197	0.000203	0.006868	0.00314	0.02876	0.004031	0.003264	0.216834	0.005906	0.003213	0.066099	0.010181	0.00318	0.001372	-0.004532	0.003467	0.191167	6.9e-05	0.00336	0.983728	-0.000697	0.003121	0.823343	-0.019407	0.003259	2.66e-09	0.0278972
rs60343330	T	G	0.097846	0.052535	0.003281	1.23e-57	0.017679	0.003273	6.74e-08	0.020751	0.003277	2.51e-10	-0.056407	0.003268	1.06e-66	-0.059866	0.003228	9.54e-77	-0.008777	0.003393	0.009709	0.012117	0.003345	0.000294	0.007726	0.00327	0.01815	0.005091	0.003388	0.132863	0.007321	0.003333	0.028094	0.011286	0.003296	0.00062	-0.004544	0.003467	0.189987	-2.7e-05	0.00336	0.993603	0.000592	0.003257	0.855777	-0.019496	0.003259	2.26e-09	0.0277027
rs1146932	C	T	0.788108	-0.008302	0.002266	0.000251	-0.011838	0.002263	1.71e-07	-0.013452	0.00226	2.73e-09	-0.003936	0.002357	0.09498	-0.007088	0.002226	0.001461	0.003803	0.002446	0.119996	0.002019	0.002303	0.380672	-0.013674	0.002259	1.46e-09	-0.009854	0.002353	2.84e-05	-0.014225	0.002315	8.25e-10	-0.014243	0.002291	5.2e-10	-0.00555	0.002502	0.026602	-0.002831	0.002427	0.243456	-0.015807	0.002247	2.07e-12	-1.7e-05	0.002353	0.994335	-0.0355988
rs60699901	C	T	0.118274	0.006916	0.002891	0.016761	0.002281	0.002869	0.426656	0.00224	0.002873	0.435566	-0.006666	0.003012	0.02693	-0.008465	0.002841	0.002893	0.002444	0.003123	0.43384	0.000456	0.002944	0.876993	-0.003886	0.00287	0.175628	-0.007044	0.003005	0.019105	-0.001578	0.002957	0.593763	0.021517	0.002926	2.02e-13	-0.004067	0.003202	0.20401	0.001789	0.003106	0.564553	-0.004198	0.00286	0.142081	0.00017	0.003011	0.954926	-0.043701
rs7324464	G	A	0.914503	0.002308	0.003306	0.485035	-0.001328	0.003279	0.685414	-0.000737	0.003283	0.822327	-0.004731	0.003468	0.172485	-0.003021	0.003247	0.352168	-0.004369	0.003595	0.22423	0.007362	0.00336	0.028471	0.002179	0.003279	0.506334	0.00385	0.003436	0.262503	-0.001757	0.003383	0.603554	-0.000466	0.003349	0.889259	0.000447	0.003683	0.90341	0.004984	0.003574	0.163127	0.069386	0.003268	5.9e-100	-0.013071	0.003468	0.000165	0.00900038
rs9513573	A	G	0.27901	-0.000824	0.002167	0.703904	0.00053	0.002191	0.809026	0.000314	0.002191	0.886021	0.00319	0.002262	0.15835	0.002113	0.002128	0.320613	0.002824	0.00236	0.231439	0.001395	0.002193	0.524663	-0.004463	0.002187	0.041354	0.000687	0.002231	0.758145	-0.01542	0.002204	2.73e-12	-0.004652	0.00218	0.032834	-0.004656	0.002387	0.051118	0.004818	0.002306	0.03672	-0.002476	0.002176	0.255162	0.000902	0.002244	0.68768	0.0565977
rs8000920	A	T	0.384793	0.005945	0.001896	0.001725	0.004026	0.00189	0.033144	0.002936	0.001888	0.119953	-0.005177	0.001975	0.008772	-0.007379	0.001864	7.63e-05	0.003529	0.002049	0.084956	0.014615	0.001929	3.67e-14	-0.000366	0.001885	0.846008	-0.001648	0.001975	0.40395	0.004072	0.001938	0.035702	-0.001032	0.001918	0.590705	-0.000401	0.002098	0.848583	0.005674	0.002035	0.005314	0.004604	0.001881	0.014383	-0.00489	0.001972	0.013171	0.0183015
rs9583151	C	T	0.496619	0.005149	0.001856	0.005547	0.003954	0.001849	0.032516	0.005794	0.001847	0.001714	-0.001505	0.001934	0.43652	0.000397	0.001825	0.827814	-0.006499	0.002007	0.001207	-0.000338	0.001888	0.857963	-0.004288	0.001844	0.020082	-0.005002	0.001934	0.009711	-0.000243	0.001898	0.898151	-0.001581	0.001879	0.399962	-0.003342	0.002056	0.104033	-0.002148	0.001994	0.281316	-0.01275	0.00184	4.37e-12	0.015266	0.001932	2.88e-15	-0.0285972
rs11841319	T	C	0.101829	0.004431	0.003069	0.148795	-0.007538	0.003067	0.014009	-0.006112	0.003066	0.046203	-0.019297	0.003194	1.57e-09	-0.018808	0.003015	4.59e-10	-0.006114	0.003316	0.065212	-0.011465	0.003119	0.000239	-0.004395	0.003059	0.150668	-0.006874	0.003182	0.030773	0.003246	0.003133	0.300263	-0.004594	0.003101	0.138432	-0.002063	0.003391	0.542951	-0.003058	0.003287	0.352117	-0.058421	0.003047	7.05e-82	0.023821	0.003188	8.29e-14	0.0311982
rs544012	G	T	0.7347	-0.003961	0.00216	0.066724	-0.002057	0.002155	0.339797	-0.004814	0.002155	0.025486	0.00188	0.002241	0.401572	-0.000864	0.002122	0.683965	0.007573	0.002328	0.001145	0.003304	0.002194	0.132029	0.002341	0.002149	0.276183	0.003749	0.002236	0.093666	-0.000312	0.002201	0.887291	-0.002534	0.002178	0.244758	0.002033	0.002377	0.392309	0.003034	0.002304	0.187905	0.019034	0.002143	6.88e-19	-0.017807	0.002238	1.85e-15	0.00549507
rs76533333	G	A	0.088008	0.027894	0.003278	1.84e-17	0.006344	0.003272	0.052573	0.00811	0.003272	0.013199	-0.033536	0.003398	6.07e-23	-0.034005	0.003221	5.05e-26	-0.009669	0.003525	0.006109	0.073694	0.003329	1.68e-108	-0.000332	0.003265	0.919	0.000248	0.003398	0.941884	-0.001085	0.003345	0.745561	-0.001102	0.003309	0.739072	-0.000587	0.003607	0.870703	-0.005862	0.003498	0.093742	-0.022229	0.003251	8.41e-12	0.00375	0.003387	0.268195	0.0271965
rs4907622	C	G	0.535595	8.3e-05	0.001944	0.965882	0.000825	0.001938	0.670359	0.000554	0.001941	0.77541	0.002497	0.001937	0.197312	0.002595	0.001912	0.174713	0.000446	0.00201	0.824398	0.009487	0.001985	1.8e-06	-0.004912	0.001936	0.011195	-0.004744	0.002011	0.018327	-0.002078	0.001977	0.293296	-0.006977	0.001954	0.000359	-7e-06	0.002059	0.997189	-0.000955	0.001995	0.632034	-0.028803	0.001929	2.27e-50	0.046864	0.001933	9.48e-130	-0.0182964
rs2260850	G	T	0.280783	0.010805	0.002129	3.94e-07	0.001918	0.002122	0.366279	0.002891	0.002123	0.173375	-0.013856	0.002224	4.77e-10	-0.01316	0.002091	3.22e-10	-0.003668	0.002319	0.113796	0.007256	0.002166	0.000813	0.023885	0.002116	1.68e-29	0.02432	0.002212	4.43e-28	0.009261	0.002176	2.11e-05	0.002794	0.002152	0.194281	0.010395	0.002372	1.19e-05	-0.000134	0.002295	0.953557	-0.000551	0.002105	0.793453	0.006956	0.002215	0.001692	0.040395
rs6602909	C	T	0.326971	0.022197	0.002083	1.8e-26	0.019932	0.002077	8.72e-22	0.018424	0.00208	8.5e-19	-0.006816	0.00207	0.000995	-0.009575	0.002049	3.01e-06	0.003829	0.002148	0.074705	0.027202	0.002124	1.64e-37	0.005983	0.002075	0.003947	0.0001	0.002148	0.962995	0.013807	0.002112	6.53e-11	0.007934	0.002088	0.000146	0.000377	0.002194	0.863648	0.000561	0.002127	0.791928	-0.002518	0.002068	0.223333	0.003174	0.002065	0.124269	-0.0124028
rs9590390	A	G	0.291539	-0.003088	0.002063	0.134535	0.00259	0.002058	0.20837	0.003887	0.002059	0.059107	0.007759	0.002122	0.000258	0.011	0.002028	5.93e-08	-0.004698	0.002202	0.032914	-0.007659	0.002099	0.000266	0.015386	0.002055	7.32e-14	0.004226	0.00214	0.048344	0.030122	0.002107	2.51e-46	0.011908	0.002084	1.14e-08	0.000784	0.002255	0.728088	-0.006151	0.002187	0.004931	0.008504	0.002045	3.25e-05	0.001447	0.002117	0.494118	-0.0490957
rs2239630	G	A	0.555072	-0.002997	0.001874	0.109633	-0.001324	0.001862	0.476897	-0.002576	0.001867	0.167612	0.003322	0.001945	0.087657	0.001514	0.001839	0.410393	0.003008	0.002021	0.136592	-0.001722	0.001904	0.365533	0.003574	0.001868	0.055789	-0.007165	0.001948	0.000237	0.003018	0.001916	0.115302	0.048843	0.001897	4.68e-146	0.030876	0.002071	3.23e-50	0.032785	0.002007	6.54e-60	0.002471	0.001857	0.183404	-0.003115	0.001942	0.108694	-0.00299551
rs34354104	A	G	0.048014	0.001028	0.004351	0.813256	0.022511	0.004329	2.04e-07	0.015549	0.004341	0.000344	0.031815	0.004491	1.45e-12	0.023103	0.004271	6.45e-08	0.020789	0.004667	8.53e-06	0.0018	0.004426	0.684228	-0.020745	0.004344	1.82e-06	-0.018973	0.004518	2.7e-05	-0.016285	0.004444	0.00025	-0.013284	0.0044	0.002547	-0.012859	0.004782	0.007189	-0.007388	0.004632	0.110658	0.006655	0.004316	0.123052	-0.008355	0.004482	0.062311	-0.0189994
rs2038700	C	T	0.394478	0.005913	0.001895	0.001819	0.005138	0.001883	0.006388	0.00712	0.001888	0.000164	-0.002583	0.001971	0.189916	-0.000468	0.00186	0.801538	-0.006065	0.002047	0.003057	-0.001399	0.001926	0.467518	0.034424	0.00189	4.61e-74	0.033462	0.00197	1.25e-64	0.005552	0.001939	0.004203	0.039975	0.001919	2.81e-96	0.012536	0.002097	2.33e-09	0.015826	0.002034	7.49e-15	0.014349	0.001879	2.32e-14	0.002973	0.001967	0.130716	0.00869772
rs34284209	A	G	0.2627	-0.000748	0.00212	0.724403	-0.001495	0.002115	0.479595	-5.4e-05	0.002115	0.97958	-0.00185	0.002197	0.399644	0.001815	0.002081	0.383238	-0.00652	0.002282	0.004295	-0.00019	0.002155	0.929868	-0.000915	0.002109	0.664633	-0.003041	0.002205	0.167962	0.003881	0.002168	0.073439	-0.001165	0.002147	0.587468	-0.002377	0.002339	0.309664	0.001356	0.002267	0.549917	-0.015948	0.0021	3.25e-14	0.029131	0.002194	3.35e-40	0.025502
rs797344	C	T	0.684914	0.014681	0.002001	2.27e-13	0.018941	0.001998	2.65e-21	0.020532	0.001998	9.54e-25	0.004314	0.002083	0.038413	0.005259	0.001964	0.007421	-0.002286	0.002165	0.291094	0.001668	0.002029	0.411055	-0.000123	0.001993	0.95081	0.000912	0.00208	0.661002	-0.002754	0.002046	0.178249	0.002467	0.002026	0.223483	-0.000145	0.002217	0.947963	-0.004174	0.002148	0.051995	-0.006163	0.001983	0.001889	0.00331	0.002078	0.111135	0.00500249
rs113731836	C	T	0.100351	0.027664	0.003213	7.71e-18	0.006338	0.003263	0.052068	0.009201	0.003257	0.004738	-0.033779	0.00335	6.93e-24	-0.034246	0.003151	1.75e-27	-0.006914	0.0035	0.04828	0.015491	0.003244	1.82e-06	0.008262	0.003247	0.010957	0.01203	0.003312	0.000283	-0.000657	0.003269	0.840665	-0.00493	0.003236	0.127688	-0.009282	0.003541	0.008781	-0.014771	0.00342	1.59e-05	0.001649	0.003227	0.609428	0.000366	0.003323	0.912214	0.0831968
rs696	T	C	0.365437	2.1e-05	0.001921	0.991351	-0.002777	0.001917	0.147518	-0.000555	0.001917	0.772137	-0.002534	0.002	0.205273	-0.000425	0.001886	0.821502	-0.00582	0.002078	0.005108	-0.001399	0.001952	0.473394	0.015003	0.001912	4.53e-15	0.005802	0.002	0.003724	0.025359	0.001966	4.94e-38	0.013561	0.001947	3.42e-12	0.008918	0.002131	2.87e-05	0.012641	0.002065	9.54e-10	0.00458	0.001903	0.016114	0.003262	0.001998	0.102489	0.0461963
rs8015022	A	G	0.285715	-0.019229	0.002049	6.66e-21	-0.000779	0.002045	0.703375	-0.003333	0.002045	0.103084	0.029287	0.00213	5.8e-43	0.0294	0.002011	2.29e-48	0.007398	0.002213	0.000832	0.002307	0.00208	0.267306	-0.004538	0.002039	0.026107	-0.006951	0.002131	0.001114	0.003014	0.002096	0.150376	0.000156	0.002076	0.940153	0.001098	0.002267	0.628203	0.015283	0.002198	3.68e-12	0.001558	0.002029	0.442603	0.002526	0.002126	0.234781	-0.0122042
rs12897841	T	C	0.527831	0.003534	0.001866	0.058236	0.004666	0.001863	0.012263	0.004013	0.001862	0.031164	0.000496	0.001938	0.797904	0.000291	0.001831	0.873718	0.002243	0.002013	0.265119	-0.000291	0.001896	0.877844	-0.001282	0.001857	0.489887	-1e-05	0.001941	0.996054	-0.002767	0.001909	0.147082	-0.006802	0.00189	0.000322	0.000778	0.002063	0.706119	0.003354	0.002	0.093581	-0.011901	0.001849	1.25e-10	0.008413	0.001934	1.38e-05	-0.00889948
rs3015501	T	C	0.563461	0.001061	0.00186	0.568399	0.002664	0.001858	0.151513	0.00282	0.001857	0.128783	0.002724	0.00194	0.160118	0.004427	0.001916	0.020843	-0.000742	0.002015	0.712773	-0.004012	0.001893	0.034082	0.003337	0.001855	0.072105	0.003762	0.001936	0.052073	0.000993	0.001906	0.602274	-0.000858	0.001889	0.649928	0.00188	0.002065	0.362558	0.000577	0.002002	0.773091	-0.015059	0.001845	3.41e-16	0.033549	0.001935	2.82e-67	0.0178989
rs4901350	C	T	0.833119	-0.005466	0.00248	0.027531	-0.006866	0.002477	0.005588	-0.006355	0.002475	0.010246	-0.002629	0.002586	0.309388	-0.00206	0.002554	0.420011	-0.001302	0.002687	0.62804	0.007329	0.002519	0.003625	-0.006041	0.002472	0.014547	-0.006459	0.002572	0.012052	-0.005008	0.002534	0.048136	-0.007533	0.002511	0.002709	0.000797	0.002742	0.771362	0.004669	0.002659	0.079113	0.022062	0.00246	3.19e-19	-0.025644	0.00258	2.94e-23	-0.0154993
rs76997592	C	T	0.083419	0.011919	0.003337	0.000356	0.00475	0.003335	0.154414	0.00588	0.003334	0.077821	-0.014026	0.003479	5.59e-05	-0.014364	0.003435	2.93e-05	-0.002665	0.003613	0.460701	0.001397	0.003395	0.680795	-0.005884	0.003331	0.077324	-0.007516	0.003471	0.030359	-0.00161	0.003418	0.637726	0.001865	0.003387	0.58187	0.002647	0.003702	0.474621	0.023705	0.003589	4.1e-11	0.02199	0.003306	3.01e-11	-0.081866	0.003463	1.77e-123	-0.00239712
rs28411823	T	C	0.721561	0.015232	0.002065	1.7e-13	-0.002549	0.002062	0.21641	0.00196	0.002062	0.341841	-0.026898	0.002149	6.46e-36	-0.023807	0.002123	3.76e-29	-0.013753	0.002232	7.47e-10	0.036201	0.002103	2.38e-66	-0.003519	0.00206	0.087572	-0.001533	0.002149	0.475614	-0.001313	0.002116	0.535061	-0.010476	0.002098	6.01e-07	-0.000212	0.002288	0.925984	-0.006551	0.002218	0.003149	-0.006933	0.002048	0.000715	0.011324	0.002145	1.33e-07	0.00929665
rs11627485	C	T	0.442463	-0.024195	0.001863	1.55e-38	0.01772	0.001859	1.63e-21	0.005253	0.00186	0.004758	0.064381	0.001941	4.12e-241	0.052172	0.001831	1.85e-178	0.03799	0.002017	4.19e-79	0.003283	0.001896	0.083342	0.004469	0.001859	0.016215	0.0039	0.001939	0.044316	0.003394	0.001909	0.075506	-0.005048	0.001891	0.007606	0.006529	0.002067	0.00159	0.011484	0.002004	1.03e-08	0.02442	0.001848	8.06e-40	-0.025256	0.001938	9.07e-39	0.0505041
rs116735454	C	T	0.032933	0.004324	0.00521	0.406613	0.008994	0.005195	0.083401	0.002458	0.005199	0.636372	-0.002446	0.005422	0.651962	-0.008935	0.00512	0.080969	0.016258	0.005638	0.003946	-0.022432	0.005286	2.22e-05	0.011923	0.005193	0.02171	0.002861	0.005415	0.597287	0.020666	0.005327	0.000106	0.001386	0.005276	0.792849	0.000881	0.005769	0.878633	-0.001725	0.005593	0.757749	0.076853	0.005149	2.52e-50	-0.136276	0.00538	1.77e-141	-0.0648978
rs7148979	A	T	0.120325	-0.021759	0.002849	2.3e-14	0.000686	0.002829	0.80853	-0.001759	0.00284	0.535668	0.032281	0.002952	8.39e-28	0.035588	0.002792	3.52e-37	0.00496	0.003067	0.105853	-0.072984	0.002884	3.35e-141	-0.00267	0.002833	0.345991	-0.002939	0.002956	0.320087	0.001235	0.002908	0.671046	-0.000639	0.002878	0.82417	6e-05	0.00314	0.984799	-0.001448	0.003044	0.634486	0.002816	0.002821	0.318139	-0.002376	0.002945	0.419685	-0.0654029
rs4903580	T	C	0.456273	0.002126	0.001857	0.252361	0.000327	0.001842	0.859003	-0.001795	0.00185	0.331851	-0.002881	0.001931	0.135649	-0.006895	0.00182	0.000153	0.006949	0.002005	0.000532	0.006304	0.001884	0.000826	0.016091	0.001845	2.93e-18	0.016519	0.001929	1.16e-17	0.002395	0.001898	0.207025	0.002504	0.001878	0.182442	0.004475	0.002055	0.029431	0.01228	0.001992	7.35e-10	0.001012	0.001837	0.58169	0.003823	0.001928	0.047368	-0.0426048
rs12434701	T	C	0.221933	-0.001696	0.002227	0.446287	0.002218	0.002211	0.315703	0.000334	0.002219	0.880325	0.006203	0.002314	0.007357	0.003537	0.002183	0.105126	0.007047	0.002403	0.003376	-0.022262	0.002257	6.49e-23	-0.006589	0.002214	0.002932	-0.005398	0.002312	0.019598	-0.004004	0.002274	0.078338	-8.8e-05	0.002251	0.968806	0.001645	0.002461	0.503886	-0.001807	0.002386	0.44888	0.002115	0.002204	0.337296	-0.000347	0.002308	0.880501	0.0292966
rs8020575	A	G	0.332726	0.007424	0.001977	0.000175	0.005419	0.001966	0.005873	0.005242	0.001969	0.007786	-0.002823	0.002051	0.168773	-0.003487	0.001941	0.072371	0.001181	0.002131	0.579468	-0.002265	0.002008	0.259354	-0.003965	0.001969	0.04399	-0.004296	0.002055	0.036544	-0.002681	0.002023	0.185174	-0.003663	0.002002	0.067359	-0.001507	0.002183	0.489915	-0.000449	0.002116	0.831992	-0.019035	0.001958	2.59e-22	0.010514	0.002047	2.85e-07	0.0651977
rs2289511	A	G	0.583102	0.001302	0.001876	0.487918	-0.000604	0.001866	0.74619	-0.001053	0.001869	0.573178	-0.002743	0.001952	0.159962	-0.004497	0.001842	0.01465	0.002064	0.002028	0.308741	0.002799	0.001907	0.142111	-0.002158	0.001869	0.248075	-0.002208	0.001952	0.257957	0.000901	0.001922	0.639388	0.0085	0.001902	7.98e-06	-0.016386	0.002078	3.3e-15	-0.007133	0.002015	0.000403	-0.003118	0.001858	0.093337	0.002421	0.001949	0.214261	-0.0244976
rs74403919	A	T	0.172521	-0.002748	0.002465	0.264917	0.001445	0.002462	0.557162	0.001771	0.002576	0.49184	0.008066	0.002563	0.001659	0.009867	0.00242	4.61e-05	-0.001825	0.002664	0.493462	0.005723	0.002506	0.022426	-0.004707	0.002458	0.0555	-0.005495	0.002566	0.032221	-0.000172	0.002523	0.94547	0.000949	0.002498	0.704134	0.000854	0.00273	0.754384	-0.001272	0.002646	0.63066	0.016277	0.002442	2.75e-11	-0.038937	0.002558	2.78e-52	0.0327963
rs11555542	C	T	0.060878	0.004868	0.003945	0.217227	0.008665	0.003953	0.02841	0.006271	0.004032	0.119909	0.003087	0.003995	0.439792	0.002344	0.003874	0.545198	0.005884	0.004159	0.157107	0.001492	0.004002	0.709415	0.010597	0.003947	0.007281	0.005243	0.004078	0.198548	0.007238	0.004015	0.071432	-0.006686	0.003973	0.092421	-2.5e-05	0.004241	0.995237	0.06384	0.004108	2.12e-54	0.006291	0.003925	0.108926	-0.002985	0.003973	0.452473	-0.0284028
rs35362007	A	G	0.2499	-0.015057	0.002171	4.23e-12	0.003089	0.002165	0.153624	0.000793	0.002255	0.725258	0.027796	0.002248	4.39e-35	0.027429	0.002132	7.87e-38	0.008609	0.002336	0.00023	-0.00381	0.002206	0.084148	7.3e-05	0.002162	0.973089	0.000132	0.002258	0.953409	-0.000199	0.00222	0.928628	0.001347	0.002199	0.540383	-0.003781	0.002391	0.113849	-0.003493	0.002319	0.131907	-0.001941	0.002151	0.366835	-0.000257	0.002244	0.908661	-0.000300045
rs77653640	A	G	0.193367	-0.001621	0.00235	0.490151	0.000339	0.002342	0.885032	0.00034	0.002452	0.889575	0.004374	0.002445	0.073634	0.004768	0.002307	0.038798	-0.001541	0.00254	0.54425	0.000817	0.002386	0.732139	0.0022	0.002339	0.346919	-0.002684	0.002444	0.272168	0.015717	0.002403	6.31e-11	0.000553	0.00238	0.816179	0.003306	0.002601	0.203668	-0.013167	0.002522	1.81e-07	0.002492	0.002326	0.284109	-0.00103	0.00244	0.672948	-0.0665993
rs3916222	T	C	0.439684	0.016213	0.001875	5.65e-18	0.015289	0.001869	2.99e-16	0.014751	0.001954	4.62e-14	-0.003322	0.001948	0.088188	-0.004283	0.001842	0.020044	-0.00017	0.002024	0.93319	-0.002083	0.001906	0.274426	-0.001577	0.001867	0.398364	0.000722	0.001952	0.711508	-0.004838	0.001918	0.011682	0.005123	0.0019	0.007028	-0.002221	0.002075	0.28442	0.002918	0.002011	0.146856	-0.001805	0.001857	0.330935	0.000978	0.001945	0.615158	-0.0170953
rs1555405	A	G	0.248732	-0.014108	0.002168	7.89e-11	-0.000767	0.002164	0.72312	-0.000793	0.002164	0.713988	0.019622	0.002231	1.51e-18	0.023978	0.002131	2.44e-29	-0.001654	0.002318	0.475544	0.003483	0.002209	0.114848	-0.014902	0.002162	5.71e-12	-0.013394	0.002248	2.62e-09	-0.005116	0.002219	0.021181	-0.00856	0.002198	9.94e-05	-0.009583	0.002377	5.59e-05	-0.011683	0.002304	4.04e-07	-0.051785	0.002151	5.49e-128	-0.015514	0.002229	3.53e-12	-0.037598
rs62006947	G	A	0.245176	-0.000484	0.002249	0.829643	0.00404	0.002242	0.071568	0.003892	0.002246	0.083126	0.007687	0.002238	0.000595	0.007652	0.00221	0.000538	0.002814	0.002324	0.226048	0.000846	0.002293	0.712118	0.010792	0.002241	1.49e-06	0.005949	0.002326	0.010544	0.012489	0.002289	4.95e-08	0.008854	0.002264	9.31e-05	0.000168	0.002381	0.943684	0.003424	0.002308	0.137838	0.049917	0.002229	4.99e-111	-0.076701	0.002229	2.05e-259	-0.0301023
rs11629297	G	C	0.731344	0.01027	0.002115	1.23e-06	0.006217	0.002111	0.003238	0.007302	0.002111	0.000545	-0.00719	0.002179	0.000974	-0.006418	0.00208	0.002038	-0.002244	0.002263	0.321463	0.004633	0.002156	0.031668	0.018152	0.002109	7.92e-18	0.0088	0.002193	6.06e-05	0.01664	0.002166	1.61e-14	0.061045	0.002145	3.73e-178	0.004728	0.00232	0.041625	-0.001749	0.00225	0.436986	-0.011133	0.002099	1.15e-07	0.01578	0.002177	4.36e-13	-0.0563047
rs8024893	G	A	0.886153	0.002749	0.002965	0.353837	0.004018	0.002961	0.174735	0.004714	0.002957	0.110966	0.003986	0.003069	0.193898	0.003916	0.002916	0.179216	-0.000831	0.003185	0.794258	-0.034486	0.003012	2.58e-30	0.004929	0.002953	0.095102	0.00025	0.003068	0.935113	0.008694	0.003024	0.00405	0.006476	0.002991	0.030403	0.005078	0.003248	0.117948	0.009048	0.00315	0.004084	-0.005741	0.002941	0.050988	-0.001879	0.003061	0.53926	0.0130042
rs35380582	C	G	0.180275	0.019264	0.002417	1.68e-15	0.019566	0.002412	5.24e-16	0.021196	0.00241	1.51e-18	-0.003294	0.002514	0.190098	-0.001337	0.002376	0.57377	-0.006044	0.002608	0.020504	0.004655	0.002456	0.058049	0.000498	0.002407	0.836196	-0.001146	0.002512	0.648115	0.004505	0.002474	0.068578	-0.00123	0.002446	0.615265	-9e-05	0.002671	0.973053	0.000778	0.00259	0.763761	-0.006711	0.002396	0.005118	0.004588	0.002509	0.067477	0.00939572
rs8039126	C	T	0.291951	0.003879	0.002035	0.056698	-0.000576	0.002032	0.776952	0.000642	0.00203	0.751613	-0.007172	0.002121	0.000726	-0.006589	0.002001	0.000995	-0.00416	0.002201	0.058739	0.00572	0.002068	0.005684	6.4e-05	0.002027	0.974632	0.000702	0.002115	0.739926	-0.000582	0.002083	0.779913	0.0032	0.00206	0.120422	0.003241	0.002253	0.150369	-0.002938	0.002186	0.178862	0.002857	0.002018	0.156933	-0.014213	0.002117	1.98e-11	-0.00999983
rs12708542	C	T	0.385199	0.01189	0.0019	4.04e-10	0.003304	0.001896	0.081481	0.003173	0.001894	0.093922	-0.0115	0.001982	6.75e-09	-0.012434	0.001868	2.88e-11	-0.00192	0.002056	0.350406	0.014782	0.001931	2.05e-14	-0.00267	0.001892	0.158167	-0.001745	0.001975	0.376974	-0.002646	0.001946	0.173806	-0.002446	0.001925	0.203818	0.002184	0.002107	0.299785	0.001423	0.002043	0.486211	0.001732	0.001884	0.357837	-0.00544	0.00198	0.006034	0.0243952
rs11070165	C	G	0.439322	-0.006708	0.001868	0.000333	-0.006668	0.001865	0.000353	-0.004598	0.001863	0.013596	0.000891	0.001947	0.647309	0.004573	0.001837	0.0128	-0.007342	0.002019	0.000279	0.00284	0.001898	0.134614	0.004427	0.00186	0.017362	-0.00181	0.001942	0.35123	0.011661	0.001913	1.12e-09	0.011524	0.001892	1.16e-09	0.006322	0.002069	0.002256	0.007464	0.002007	0.000201	0.025475	0.001853	5.65e-43	-0.004174	0.001944	0.031822	-0.014596
rs139974673	C	T	0.026075	-0.036007	0.005858	8.15e-10	-0.084521	0.005813	7.42e-48	-0.071167	0.005826	2.77e-34	-0.064694	0.006083	2.2e-26	-0.049413	0.005763	1.06e-17	-0.041354	0.006297	5.32e-11	0.051479	0.005956	5.79e-18	0.044688	0.005817	1.63e-14	0.034898	0.006084	9.96e-09	0.054097	0.005994	1.89e-19	-0.019387	0.00593	0.001084	0.013613	0.006454	0.034949	-0.001427	0.006269	0.819975	0.114751	0.005794	3e-87	-0.021077	0.00607	0.00052	0.0982966
rs12593807	C	T	0.135854	0.00287	0.002728	0.292747	0.001484	0.002712	0.584195	0.001726	0.00272	0.52564	-0.001138	0.00285	0.689775	-8.9e-05	0.002683	0.973626	-0.005509	0.002957	0.062464	-4e-05	0.002775	0.988531	-0.002304	0.002716	0.396187	0.005797	0.002837	0.041005	-0.020904	0.002793	7.57e-14	0.00131	0.002765	0.635716	-0.001261	0.003031	0.677365	-0.004091	0.002939	0.163813	0.000604	0.002702	0.823075	0.000744	0.002848	0.793817	0.00540458
rs4775808	C	T	0.288943	-0.004945	0.002063	0.016563	-0.00071	0.002055	0.729697	-0.0023	0.00206	0.264195	0.00483	0.002143	0.024196	0.004417	0.00203	0.02957	0.00278	0.002223	0.210962	-0.001845	0.002098	0.379198	0.000564	0.002057	0.784124	0.001884	0.002143	0.379338	0.001053	0.002111	0.618078	-0.004346	0.002089	0.037497	0.00172	0.002276	0.449695	-0.007696	0.002207	0.000492	0.009192	0.002048	7.25e-06	-0.016725	0.002139	5.52e-15	0.0367988
rs60695341	T	C	0.197353	-0.006372	0.002319	0.006021	-0.005431	0.002309	0.018673	-0.004858	0.002309	0.035369	0.002109	0.002419	0.383279	0.003617	0.002281	0.112748	-0.001327	0.002509	0.596829	-0.000337	0.002359	0.886407	-0.029901	0.002312	3.2e-38	-0.024634	0.002412	1.86e-24	-0.018479	0.002375	7.54e-15	-0.018162	0.00235	1.14e-14	-0.009843	0.002572	0.000131	-0.012242	0.002495	9.39e-07	-0.007225	0.002302	0.001703	-0.004206	0.002417	0.081816	0.0491044
rs12593477	T	A	0.148636	-0.001488	0.0027	0.581656	-0.0009	0.002733	0.742045	-0.000768	0.002728	0.778364	0.00127	0.002822	0.652647	0.00073	0.002652	0.783096	-0.001129	0.002944	0.701459	0.000857	0.002726	0.753133	-0.003769	0.002732	0.16771	-0.003206	0.002782	0.249108	-0.000935	0.002751	0.733905	-0.003966	0.002721	0.144858	0.004291	0.002979	0.149792	0.001926	0.002878	0.503281	-0.014129	0.002718	2.06e-07	0.021198	0.002802	4.03e-14	-0.0214973
rs1841695	T	C	0.779965	-0.006235	0.002238	0.005357	-0.004382	0.002226	0.04897	-0.003993	0.002225	0.072723	0.004123	0.002337	0.077741	0.004739	0.002201	0.031318	-0.002547	0.002422	0.293029	0.002592	0.002275	0.254637	-0.001918	0.002228	0.389293	-0.002377	0.002327	0.307021	0.000969	0.002291	0.672242	-0.003097	0.002267	0.17195	0.00162	0.002483	0.514128	-0.000559	0.002408	0.816344	0.028634	0.00222	5.08e-38	-0.035274	0.002336	1.83e-51	-0.0140989
rs7166370	C	G	0.437018	-0.012573	0.001878	2.22e-11	-0.015362	0.001876	2.72e-16	-0.016404	0.001871	1.91e-18	-0.002666	0.001958	0.173446	-0.002527	0.001846	0.170991	0.003017	0.002033	0.137681	-0.007443	0.001906	9.5e-05	-0.003933	0.00187	0.035412	-0.00593	0.001948	0.002344	0.000265	0.001917	0.890069	-0.002957	0.001897	0.119063	0.001226	0.002077	0.554982	-0.001618	0.002014	0.421633	0.004823	0.001861	0.009587	-0.000631	0.001955	0.746845	0.0203025
rs7176565	C	T	0.245668	0.032496	0.002145	8.36e-52	-0.019819	0.002143	2.46e-20	-0.005184	0.002138	0.01533	-0.077409	0.002236	1.24e-262	-0.06498	0.002109	2e-208	-0.043978	0.002319	3.77e-80	0.004296	0.002182	0.049002	0.003771	0.002137	0.077644	0.010864	0.002231	1.14e-06	-0.002972	0.002197	0.17606	-0.023324	0.002173	7.78e-27	-0.010484	0.002376	1.04e-05	-0.010403	0.002305	6.47e-06	-0.001308	0.002128	0.538867	-0.002769	0.002234	0.21513	-0.020998
rs8030097	G	C	0.80983	0.017609	0.002378	1.38e-13	0.023816	0.002376	1.3e-23	0.023265	0.002371	1.07e-22	0.004083	0.002469	0.098207	0.005196	0.002339	0.026334	-0.000344	0.002562	0.893278	0.000639	0.00242	0.791762	0.000183	0.00237	0.938331	0.002236	0.002472	0.365651	-0.00335	0.002434	0.16869	0.004886	0.002408	0.042427	0.001911	0.002624	0.466356	0.000333	0.002545	0.895897	-0.005274	0.00236	0.025446	0.001191	0.002466	0.629227	-0.00529595
rs116529867	G	T	0.337352	-0.011836	0.001977	2.2e-09	-0.014676	0.001974	1.11e-13	-0.015253	0.00197	1.01e-14	-0.002387	0.002059	0.246295	-0.003014	0.001944	0.120935	0.000899	0.002136	0.673867	0.000776	0.00201	0.69936	-0.002397	0.001969	0.223358	0.001416	0.002055	0.490877	-0.007595	0.002023	0.000175	-0.003093	0.002002	0.122341	0.001118	0.002187	0.609445	-0.005194	0.002121	0.01437	0.008756	0.001961	8.1e-06	0.003772	0.002057	0.066683	-0.00449986
rs2415130	A	G	0.235206	-0.022268	0.002185	2.35e-24	-0.018522	0.002173	1.64e-17	-0.019508	0.002179	3.69e-19	0.008975	0.002271	7.82e-05	0.007377	0.002149	0.000601	0.001237	0.002355	0.59956	0.001219	0.002221	0.583099	0.005332	0.002176	0.014283	0.007668	0.00227	0.000736	0.000666	0.002235	0.76578	-0.001728	0.002211	0.434427	0.002903	0.002412	0.228775	-0.002575	0.00234	0.271077	0.008432	0.002168	0.000101	-0.006295	0.002268	0.005516	0.0369007
rs4886755	G	A	0.511374	-0.029424	0.001853	9.81e-57	-0.034268	0.001842	3.25e-77	-0.035301	0.001847	2.45e-81	-0.001149	0.001929	0.551552	-0.002265	0.001822	0.213809	0.002108	0.002001	0.292075	-0.002411	0.001884	0.200671	-0.003296	0.001845	0.073961	-0.002723	0.001926	0.157402	-0.003832	0.001897	0.043341	-0.00215	0.001876	0.25185	-0.000524	0.00205	0.798389	0.006129	0.001988	0.002059	-0.007715	0.001838	2.73e-05	0.006069	0.001927	0.001639	0.0343016
rs1879154	C	T	0.395266	-0.024901	0.001894	1.93e-39	-0.020215	0.001883	7.66e-27	-0.027546	0.001889	3.88e-48	0.010361	0.001968	1.43e-07	0.001152	0.001862	0.536291	0.018722	0.002041	4.93e-20	-0.056786	0.001926	4.46e-191	0.008025	0.001886	2.11e-05	0.004825	0.001968	0.014264	0.010493	0.001938	6.28e-08	0.007466	0.001917	9.92e-05	0.004477	0.002091	0.032322	0.005077	0.002028	0.012336	0.015012	0.001879	1.42e-15	-0.001198	0.001965	0.542028	-0.0162965
rs11854390	T	C	0.56237	0.004208	0.001868	0.02427	0.000997	0.001862	0.592122	0.002113	0.001862	0.25638	-0.002597	0.001945	0.181753	-0.003215	0.001837	0.080102	-0.003597	0.002017	0.074571	0.002145	0.0019	0.258756	0.013665	0.00186	2.13e-13	0.00593	0.001942	0.002269	0.006469	0.001912	0.000718	0.04248	0.001892	1.26e-111	0.005747	0.002066	0.005429	0.03309	0.002005	3.66e-61	0.002343	0.001853	0.20607	0.001519	0.001943	0.43424	0.020998
rs7180804	A	G	0.256314	-0.007613	0.002114	0.00032	-0.005715	0.002107	0.0067	-0.005853	0.002108	0.005522	0.003738	0.002202	0.089555	0.00531	0.002079	0.010682	-0.002635	0.002285	0.248786	-0.003301	0.00215	0.124608	-0.014395	0.002106	8.57e-12	-0.004494	0.002197	0.040828	-0.004298	0.002164	0.04699	-0.077442	0.002141	1.93e-286	-0.007965	0.002338	0.000661	-0.030952	0.002268	2.3e-42	0.004759	0.002098	0.023352	-0.000525	0.002198	0.811408	0.0199987
rs3926279	G	A	0.090526	-0.001725	0.003252	0.595812	9.9e-05	0.00325	0.97567	0.001499	0.003252	0.644882	0.00195	0.003322	0.557375	0.006179	0.003199	0.053446	-0.008304	0.003449	0.016072	-0.002936	0.003307	0.374633	0.014428	0.003248	9.06e-06	0.00703	0.00337	0.036998	0.030499	0.003319	4.17e-20	-0.003306	0.003282	0.313716	-0.009081	0.003525	0.010005	0.01281	0.003418	0.00018	0.014963	0.00324	3.92e-06	-0.002451	0.003314	0.459472	-0.060201
rs2672092	C	T	0.229374	0.017288	0.002201	4.19e-15	0.005682	0.002194	0.009614	0.007886	0.002194	0.000328	-0.019153	0.002294	7.33e-17	-0.01742	0.002165	8.84e-16	-0.006873	0.00238	0.003892	0.000545	0.002236	0.807404	0.013391	0.002192	1.04e-09	0.009414	0.002287	3.9e-05	0.014814	0.002252	4.91e-11	0.01212	0.002228	5.48e-08	0.014023	0.002436	8.87e-09	0.00739	0.002363	0.001773	0.00253	0.002184	0.24673	0.006629	0.00229	0.003805	0.0041988
rs4402530	T	G	0.224264	-0.002694	0.0023	0.241461	-0.002087	0.002331	0.370755	-0.000188	0.002328	0.935452	0.001405	0.002405	0.559028	0.004074	0.00226	0.071424	-0.00604	0.002509	0.016096	-0.000599	0.002323	0.79646	0.008674	0.002325	0.000193	0.003714	0.002369	0.116893	0.017603	0.002342	5.85e-14	-6.1e-05	0.002316	0.979135	0.007376	0.002538	0.00367	0.001336	0.002452	0.585896	0.01	0.002315	1.58e-05	0.00143	0.002387	0.549289	-0.00080032
rs12913266	A	G	0.390861	0.007231	0.001905	0.000149	0.009303	0.001899	9.8e-07	0.007778	0.0019	4.28e-05	0.002524	0.001981	0.20259	0.000769	0.001874	0.68158	0.005269	0.002056	0.010389	-0.0035	0.001937	0.070751	0.005132	0.001897	0.006848	0.00881	0.001976	8.34e-06	0.00051	0.001945	0.793052	-0.008808	0.001925	4.8e-06	-0.005681	0.002099	0.006822	-0.017864	0.002036	1.85e-18	-0.009013	0.001891	1.9e-06	0.002455	0.001978	0.214675	0.0243999
rs8041113	T	C	0.464281	-0.006256	0.00188	0.00088	0.001401	0.001874	0.454475	0.000249	0.001875	0.89417	0.012783	0.00194	4.55e-11	0.011348	0.001849	8.66e-10	0.005053	0.002013	0.012072	-0.005635	0.001911	0.003203	-0.004196	0.001873	0.025071	-0.003028	0.001952	0.120887	-0.003676	0.001921	0.055778	-0.003717	0.001901	0.050559	-0.00367	0.002062	0.075123	-0.005573	0.001999	0.005315	-0.0039	0.001866	0.036615	-0.003412	0.001937	0.078065	-0.0201007
rs77554484	A	C	0.128471	-0.00449	0.002902	0.12173	0.000149	0.002884	0.958756	-0.002106	0.002893	0.466695	0.007174	0.003002	0.016879	0.004522	0.002853	0.112917	0.006752	0.003133	0.031145	0.1314	0.002955	0	-0.001534	0.002886	0.595156	-0.001975	0.003013	0.512162	-0.000811	0.002964	0.784478	0.005744	0.002931	0.050016	-0.005688	0.003206	0.076023	-0.000406	0.003095	0.895613	-0.029623	0.002879	8.46e-25	0.044276	0.002991	1.6e-49	0.0749961
rs10152428	C	G	0.728194	0.011694	0.002087	2.15e-08	0.004558	0.002074	0.027997	0.004633	0.002078	0.025781	-0.01282	0.002177	3.99e-09	-0.013986	0.002052	9.7e-12	-0.001793	0.002258	0.427255	-0.007545	0.002121	0.000377	0.005548	0.002075	0.007531	0.005216	0.002165	0.015979	0.004683	0.002132	0.028057	0.006907	0.002109	0.001064	-0.002126	0.002308	0.356917	-0.000648	0.002238	0.772161	0.00231	0.002073	0.265281	0.005528	0.002174	0.011016	0.0199007
rs12593543	T	C	0.062377	0.021425	0.003849	2.66e-08	0.024184	0.003823	2.59e-10	0.02536	0.003829	3.65e-11	-0.00022	0.00403	0.956532	0.002414	0.003785	0.523644	0.001428	0.004178	0.732458	-0.001662	0.003921	0.671597	0.001951	0.003825	0.61013	0.002993	0.003999	0.454271	-0.002959	0.003938	0.45235	0.001249	0.003897	0.748532	0.003654	0.004278	0.393022	-0.000449	0.004152	0.913948	-0.004339	0.003825	0.256604	-0.008845	0.004037	0.028479	-0.0202027
rs4965426	A	G	0.143816	0.009314	0.002647	0.000436	0.009558	0.002637	0.000291	0.010266	0.00264	0.000102	0.000648	0.002758	0.814229	0.000276	0.002602	0.915664	-0.004318	0.002864	0.131584	-0.000771	0.002691	0.774521	0.002389	0.002637	0.364976	0.003883	0.00275	0.157911	0.001853	0.002709	0.494101	-4.1e-05	0.00268	0.987899	0.005046	0.002931	0.085195	-0.004528	0.002842	0.111032	-0.039275	0.002635	3.32e-50	0.015952	0.002755	7.19e-09	-0.0383979
rs67175901	T	C	0.107384	-0.003196	0.003029	0.291256	-0.001167	0.003023	0.699573	-0.001706	0.003025	0.572758	0.001709	0.003154	0.587833	0.002095	0.002977	0.481585	0.00071	0.003275	0.828242	0.002196	0.003081	0.475967	0.032158	0.003021	1.96e-26	0.043563	0.003151	1.99e-43	-0.000527	0.003102	0.865068	-0.011874	0.003069	0.00011	0.026075	0.003356	8.24e-15	-0.004846	0.003251	0.13612	0.004288	0.003007	0.153825	-0.002676	0.003149	0.395538	0.0147999
rs8055187	T	A	0.485817	0.035776	0.001942	9.98e-76	-0.018041	0.00196	3.72e-20	-0.005359	0.001964	0.006372	-0.080138	0.001932	0	-0.07198	0.001908	1.65999999999982e-311	-0.038071	0.002009	4.84e-80	-0.004244	0.001985	0.032521	0.001123	0.00196	0.566553	0.001029	0.002012	0.608889	0.001482	0.001978	0.45366	-0.001362	0.001952	0.485246	1.7e-05	0.00206	0.993574	0.002666	0.001994	0.181285	0.002812	0.001953	0.14998	-0.003806	0.001934	0.049092	-0.00079968
rs11646743	A	G	0.482695	0.001056	0.001879	0.573914	0.001602	0.001869	0.391265	0.002128	0.001872	0.255633	-0.000793	0.001949	0.684218	0.000669	0.001844	0.71676	-0.001065	0.002026	0.599072	-0.00127	0.001912	0.506654	-0.002098	0.001871	0.262	-0.001754	0.001956	0.369904	-0.002576	0.001923	0.180349	0.000445	0.001898	0.814627	-0.001881	0.002077	0.365107	-0.002866	0.002011	0.154242	-0.015455	0.001862	1.08e-16	0.032317	0.00195	1.28e-61	-0.00589736
rs9926137	C	G	0.191163	0.001792	0.002369	0.4494	0.007036	0.002357	0.002842	0.00517	0.00236	0.028482	0.008367	0.002453	0.000653	0.005375	0.002325	0.020814	0.007534	0.00255	0.003146	-0.012695	0.002411	1.43e-07	2.3e-05	0.002358	0.992341	0.004526	0.002458	0.065543	-0.006804	0.002416	0.004878	0.001134	0.002386	0.634547	0.000992	0.002605	0.703239	-0.00246	0.002523	0.32972	-0.024533	0.002349	1.65e-25	0.025653	0.002457	1.7e-25	0.00649884
rs72789541	A	T	0.296544	0.013055	0.00203	1.31e-10	0.00825	0.002024	4.62e-05	0.007326	0.002023	0.000295	-0.008456	0.002109	6.16e-05	-0.009725	0.001992	1.07e-06	0.002009	0.002192	0.359432	0.003015	0.002069	0.14499	-0.003356	0.002022	0.097021	0.001041	0.002111	0.622149	-0.008111	0.00208	9.73e-05	0.000335	0.002052	0.870251	-0.000459	0.002248	0.838264	-0.007285	0.002177	0.000823	0.000471	0.002012	0.814985	-0.003308	0.002111	0.117175	0.0572023
rs41278174	A	G	0.026968	0.052504	0.005972	1.57e-18	0.052683	0.005992	1.55e-18	0.051236	0.005998	1.38e-17	-0.010743	0.005937	0.070355	-0.013302	0.005867	0.023384	0.002687	0.006182	0.663842	0.014832	0.006111	0.015235	-0.007922	0.005987	0.18577	-0.007136	0.006169	0.247379	-0.000743	0.006081	0.90268	0.004078	0.005999	0.49668	-0.006922	0.006312	0.272787	-0.004382	0.006109	0.473156	0.000204	0.005968	0.972774	0.001256	0.005945	0.832707	0.0645979
rs2606432	T	C	0.467548	0.007242	0.00193	0.000176	0.005841	0.001928	0.002453	0.00629	0.001928	0.00111	-0.004643	0.001972	0.018559	-0.002964	0.001894	0.117692	-0.002959	0.00205	0.148951	0.003972	0.001968	0.043517	-0.003924	0.001926	0.041674	-0.004668	0.002002	0.019779	-0.002091	0.001972	0.289048	0.003887	0.001945	0.045692	-0.00739	0.002101	0.00044	-0.002521	0.002033	0.214965	0.002963	0.001917	0.122252	-0.012335	0.001972	4.07e-10	-0.0136021
rs2106450	C	T	0.742282	0.010383	0.00212	9.83e-07	0.00321	0.002109	0.127992	0.00396	0.002119	0.061679	-0.00966	0.002202	1.16e-05	-0.011159	0.00208	8.33e-08	-0.000701	0.002289	0.759562	-0.000283	0.002156	0.895527	-0.001669	0.002111	0.429242	-0.003972	0.002198	0.070766	0.002203	0.002163	0.30848	-0.0001	0.002137	0.962752	0.003207	0.002339	0.170256	0.017825	0.002265	3.76e-15	-0.006838	0.002102	0.001144	-0.003839	0.002203	0.081397	0.0295009
rs145719494	G	A	0.058465	-0.00226	0.003991	0.571219	0.001667	0.00398	0.675315	0.000419	0.003997	0.916439	0.00065	0.004123	0.874663	0.002655	0.003917	0.497944	0.001883	0.004289	0.660623	-0.007105	0.004061	0.080213	-0.017743	0.003984	8.55e-06	-0.00486	0.004142	0.240654	-0.030887	0.004077	3.71e-14	-0.008211	0.004026	0.041418	-0.006158	0.004388	0.160471	-0.002038	0.004247	0.63136	-0.00461	0.003963	0.244668	-0.002831	0.00412	0.492004	0.0469973
rs12598978	G	T	0.520208	0.01882	0.001879	1.37e-23	0.006687	0.001869	0.000349	0.008679	0.001875	3.73e-06	-0.018275	0.001948	6.86e-21	-0.018361	0.001844	2.45e-23	-0.005778	0.002026	0.004363	-0.003659	0.001911	0.055609	0.037793	0.001871	1.05e-90	0.020293	0.001949	2.28e-25	0.055094	0.001917	1.58e-181	0.024492	0.001893	2.98e-38	0.016151	0.00207	6.36e-15	0.008618	0.002004	1.72e-05	0.002538	0.001862	0.172747	0.001997	0.001948	0.305296	-0.0501987
rs75736976	T	C	0.028128	-0.013594	0.006218	0.028834	0.012561	0.006235	0.043964	0.006384	0.006234	0.305762	0.041754	0.006396	6.88e-11	0.031968	0.006101	1.64e-07	0.02564	0.00666	0.000119	0.001007	0.006317	0.873267	0.00133	0.006232	0.830981	1.6e-05	0.006431	0.998069	-0.005226	0.006338	0.409627	-0.002298	0.006256	0.71336	-0.010149	0.006796	0.135293	-0.002784	0.00657	0.671757	-0.006797	0.006195	0.272534	0.004959	0.006375	0.43658	-0.0927953
rs1120275	G	T	0.312365	0.011486	0.001993	8.46e-09	0.009064	0.001986	5.11e-06	0.010609	0.001985	9.26e-08	-0.005048	0.002075	0.015021	-0.003812	0.001956	0.051292	-0.003448	0.002157	0.109906	0.002585	0.002028	0.202454	0.005514	0.001984	0.005471	0.005659	0.002073	0.006361	0.0086	0.002041	2.54e-05	0.003733	0.002015	0.064045	0.000509	0.002213	0.818172	-0.023893	0.002142	7.53e-29	0.000588	0.001976	0.765895	0.002521	0.002078	0.22506	-0.000699755
rs8046856	C	A	0.710343	0.01001	0.002033	8.65e-07	-0.003249	0.00203	0.109568	-0.000925	0.002029	0.648342	-0.020318	0.002117	8.65e-22	-0.019337	0.001998	4.06e-22	-0.006668	0.0022	0.002446	0.023708	0.002073	2.95e-30	0.012017	0.002026	3.1e-09	0.007691	0.002118	0.000283	0.009342	0.002089	7.84e-06	0.006685	0.002057	0.001163	0.007691	0.002255	0.000651	0.005728	0.002183	0.008723	0.011295	0.00202	2.3e-08	0.002844	0.002117	0.179137	-0.0740958
rs9652625	C	G	0.769146	0.002878	0.002218	0.194489	0.0069	0.002214	0.001836	0.004561	0.002213	0.03935	0.005051	0.002296	0.02785	0.003434	0.00218	0.115114	0.004129	0.002387	0.083763	-0.00474	0.002263	0.036271	-0.000648	0.00221	0.76948	-0.004598	0.002311	0.046632	0.009365	0.002278	3.97e-05	-0.007174	0.002244	0.001393	-0.00051	0.002449	0.83503	0.003585	0.002371	0.130478	0.009572	0.002203	1.41e-05	-0.022103	0.0023	7.63e-22	-0.00220242
rs991057	C	T	0.511678	0.011546	0.001851	4.54e-10	0.011236	0.001848	1.24e-09	0.012295	0.001847	2.89e-11	-0.001032	0.001929	0.592805	-0.000591	0.001819	0.745387	-0.000434	0.002006	0.828595	-0.000606	0.001885	0.747752	0.001589	0.001844	0.388854	0.002294	0.001924	0.233083	0.000407	0.001897	0.829932	-0.001298	0.001869	0.487194	0.001089	0.002051	0.595377	0.000978	0.001985	0.622334	0.003854	0.001838	0.036077	-0.004899	0.00193	0.011166	-0.000299955
rs7192652	G	A	0.481539	-0.00052	0.001864	0.780507	0.001904	0.001862	0.306656	0.00125	0.001861	0.501759	0.005126	0.001935	0.008076	0.003739	0.001832	0.041294	0.004016	0.002012	0.045921	-0.007371	0.001902	0.000107	0.002103	0.001859	0.257872	-0.004862	0.001942	0.012324	0.022219	0.001915	4.32e-31	-0.006006	0.001886	0.001459	-0.002204	0.002062	0.285077	-0.019291	0.001996	4.55e-22	-0.005837	0.001853	0.001636	0.000845	0.001936	0.662699	-0.0332026
rs4471670	A	G	0.749098	-0.007888	0.002127	0.00021	-0.008879	0.002123	2.93e-05	-0.006491	0.002122	0.002235	0.001539	0.002217	0.487545	0.005444	0.00209	0.00923	-0.008018	0.002305	0.000507	0.008923	0.002166	3.84e-05	0.005447	0.00212	0.010195	0.007593	0.002218	0.000623	-0.004294	0.002188	0.049677	0.005267	0.002154	0.01451	0.001134	0.002363	0.631475	0.003046	0.002289	0.183155	0.013527	0.002113	1.58e-10	-0.005816	0.002217	0.008721	0.0010994
rs35158985	G	A	0.309444	0.012823	0.002004	1.6e-10	-0.005988	0.001994	0.00268	-0.001705	0.001995	0.392773	-0.027977	0.002085	5.42e-41	-0.024488	0.001966	1.48e-35	-0.013248	0.002167	1.01e-09	0.03591	0.002038	1.92e-69	-0.003414	0.001995	0.08707	-0.002319	0.002083	0.265538	-0.003224	0.002051	0.116004	-0.002838	0.002025	0.161014	0.002328	0.002221	0.294598	-0.013181	0.002151	9.18e-10	0.009158	0.001986	4.08e-06	0.0035	0.002086	0.093405	-0.0469027
rs62048007	A	G	0.062105	0.027495	0.003989	5.67e-12	0.027021	0.004	1.47e-11	0.018094	0.003159	1.04e-08	-0.006658	0.004106	0.104916	-0.004175	0.00392	0.286814	-0.003069	0.004275	0.472835	-0.005574	0.004068	0.170629	0.002449	0.003996	0.54003	0.00462	0.004141	0.26459	-0.001373	0.004079	0.736516	-0.005075	0.004027	0.20757	0.002117	0.004371	0.628181	-0.001765	0.00423	0.676519	-0.020381	0.003979	3.08e-07	0.008438	0.00411	0.040082	-0.025205
rs77303550	T	C	0.192119	-0.023538	0.002346	1.16e-23	-0.019544	0.002343	7.7e-17	-0.011942	0.001759	1.18e-11	0.008954	0.002442	0.000247	0.007567	0.002307	0.001042	0.004247	0.002539	0.094355	0.002978	0.002394	0.213427	0.00487	0.002341	0.037549	0.002058	0.002445	0.399883	0.004507	0.002405	0.06102	0.003615	0.002376	0.128095	-0.002461	0.002604	0.344602	0.002474	0.002521	0.326272	0.008329	0.00233	0.000352	-0.009708	0.002443	7.13e-05	0.103801
rs76819459	G	A	0.325371	0.002075	0.001969	0.291956	0.002056	0.001966	0.295653	0.002001	0.001465	0.171858	0.000511	0.002053	0.803438	0.001182	0.001936	0.541304	-0.002038	0.002135	0.339788	0.004332	0.002008	0.031012	0.00275	0.001965	0.161562	0.006677	0.002052	0.001142	-0.003404	0.00202	0.091927	0.004757	0.001995	0.01711	0.001152	0.002188	0.59848	-0.012995	0.002118	8.78e-10	0.023113	0.001956	3.39e-32	0.001433	0.002055	0.485763	-0.0208021
rs12445050	T	C	0.137116	0.008217	0.002701	0.002357	0.003458	0.002697	0.19986	0.0032	0.002705	0.236916	-0.009491	0.002808	0.000729	-0.011405	0.002656	1.78e-05	0.001344	0.002921	0.645442	0.008165	0.002753	0.00303	0.013619	0.0027	4.62e-07	0.015307	0.00281	5.22e-08	0.002303	0.002762	0.404401	0.005583	0.002727	0.040637	0.007072	0.002985	0.017874	0.002469	0.00289	0.393019	-0.022312	0.002691	1.19e-16	0.054617	0.002813	6.67e-84	0.0724974
rs4782568	G	C	0.448395	0.008807	0.001882	2.92e-06	0.010707	0.001879	1.25e-08	0.010542	0.001884	2.26e-08	-0.00045	0.001951	0.817664	0.000164	0.001851	0.929216	0.000246	0.002029	0.903573	0.002461	0.001919	0.199647	0.000457	0.001881	0.807999	0.002181	0.001962	0.266173	-0.00668	0.001929	0.000538	0.009288	0.001904	1.09e-06	0.001575	0.00208	0.448845	0.001445	0.002013	0.47283	-0.014478	0.001872	1.09e-14	0.004302	0.001951	0.027505	-0.00219758
rs247826	T	C	0.22081	0.001162	0.002235	0.603121	0.003116	0.002231	0.162406	0.009099	0.002237	4.8e-05	0.002056	0.002331	0.37785	0.01166	0.002198	1.16e-07	-0.018791	0.002425	9.82e-15	0.005366	0.002281	0.018704	0.033815	0.002233	9.59e-52	0.01962	0.002334	4.44e-17	0.038651	0.002294	1.19e-63	0.033986	0.002265	7.2e-51	0.013435	0.002488	6.8e-08	0.011993	0.002407	6.37e-07	0.00821	0.002224	0.000224	0.017357	0.002335	1.11e-13	-0.0117993
rs305082	C	T	0.17256	0.006103	0.002498	0.014582	0.00026	0.002489	0.916903	0.002526	0.002495	0.31132	-0.007311	0.002561	0.004322	-0.006469	0.002456	0.008456	-0.006401	0.002662	0.016204	0.001236	0.002552	0.628125	0.01769	0.002489	1.24e-12	0.036633	0.002594	3.04e-45	-0.003103	0.002551	0.223677	-0.091099	0.002518	1.25e-286	-0.001521	0.002722	0.576428	-0.002966	0.002637	0.260697	-0.003749	0.002481	0.130725	0.007492	0.002565	0.003502	-0.0102968
rs731749	A	G	0.086511	-0.031705	0.00339	9.09e-21	-0.036802	0.003389	1.96e-27	-0.039524	0.003398	3.08e-31	-0.00376	0.003487	0.280907	-0.005222	0.003333	0.117121	0.003635	0.003633	0.31708	-0.006095	0.00346	0.078119	0.00029	0.003392	0.931875	0.001067	0.003528	0.76231	0.000843	0.00347	0.808035	-0.004574	0.003424	0.181615	-0.001615	0.003718	0.664115	0.007175	0.003596	0.046014	0.007445	0.003373	0.027332	-3e-05	0.003485	0.993114	-0.050704
rs68149176	T	C	0.234567	-0.00938	0.002286	4.12e-05	0.015704	0.002287	6.86e-12	0.013709	0.002291	2.23e-09	0.035717	0.002273	1.29e-55	0.038337	0.002246	2.67e-65	0.003672	0.002365	0.120499	0.014619	0.002339	4.2e-10	-0.001152	0.002286	0.614221	0.000609	0.002366	0.796955	-0.004873	0.002329	0.036397	-0.001006	0.002297	0.66148	-0.001077	0.002422	0.656514	-0.006681	0.002344	0.004382	-0.007948	0.002279	0.000491	0.007859	0.002275	0.000556	0.0178006
rs551118	G	C	0.579263	-0.037764	0.001989	2.36e-80	-0.045331	0.001986	2.61e-115	-0.027307	0.001989	7.81e-43	-0.004911	0.001979	0.013088	0.022504	0.001954	1.15e-30	-0.054921	0.002057	5.55e-157	0.015586	0.002033	1.84e-14	-0.017473	0.001985	1.42e-18	-0.009976	0.002059	1.3e-06	-0.020063	0.002025	4.11e-23	-0.014249	0.001997	1.02e-12	-0.009343	0.00211	9.67e-06	-0.000844	0.002041	0.67931	-0.005682	0.001978	0.00408	-0.008076	0.001979	4.55e-05	0.00999983
rs57828851	A	T	0.567788	-0.020718	0.001924	5.18e-27	-0.021541	0.001917	2.97e-29	-0.021793	0.001918	6.79e-30	0.001323	0.001978	0.503432	0.003538	0.001888	0.060914	-0.000578	0.002055	0.778666	0.007506	0.001952	0.000122	-0.015158	0.001911	2.29e-15	-0.014586	0.001993	2.61e-13	-0.003153	0.001963	0.108281	-0.010428	0.001943	8.12e-08	-0.007902	0.002106	0.000177	-0.012368	0.00204	1.38e-09	-0.01403	0.001903	1.72e-13	-0.002342	0.001963	0.232669	0.00740253
rs74480102	A	G	0.041175	-0.038797	0.004748	3.21e-16	-0.034768	0.004757	2.82e-13	-0.031883	0.004756	2.1e-11	0.011691	0.004809	0.015072	0.01956	0.004662	2.75e-05	-0.00982	0.005005	0.049789	-0.013841	0.004818	0.004085	-0.04888	0.004739	6.54e-25	-0.046322	0.004893	3.09e-21	-0.028812	0.004826	2.43e-09	0.024847	0.004772	1.96e-07	-0.00922	0.005105	0.070939	-0.083018	0.00494	2.52e-63	-0.0032	0.004719	0.497756	-0.000476	0.004765	0.920475	0.0301023
rs4791967	C	G	0.256022	0.001665	0.002125	0.433314	0	0.002115	0.999848	-0.000964	0.002221	0.664337	-0.004784	0.002218	0.031009	-0.005611	0.002088	0.007229	0.001076	0.002304	0.640431	0.005062	0.002161	0.019178	-0.00303	0.002115	0.151857	-0.002143	0.002208	0.331655	-0.002183	0.002175	0.315491	-0.002103	0.002153	0.328641	0.000495	0.002361	0.833879	0.00485	0.002287	0.033992	-0.015979	0.002104	3.25e-14	-0.004578	0.002204	0.037803	-0.00140098
rs1016144	A	G	0.74201	0.013579	0.002149	2.72e-10	0.015591	0.002139	3.24e-13	0.014524	0.002238	8.82e-11	-0.000313	0.002233	0.888461	-0.000671	0.002112	0.750584	0.001086	0.00232	0.639768	-0.00099	0.002183	0.65025	0.002945	0.002139	0.168441	0.003801	0.002231	0.088396	0.00024	0.002198	0.912929	0.001264	0.002175	0.561045	-0.000789	0.002377	0.739892	0.000823	0.002303	0.72069	-0.001173	0.002127	0.581302	-0.003727	0.002219	0.093069	0.00679685
rs7210990	A	C	0.4784	-0.004924	0.001853	0.007886	-0.006996	0.001844	0.00015	-0.006197	0.001931	0.001337	-0.001252	0.001928	0.51617	-0.001629	0.001821	0.370911	0.000368	0.002001	0.854219	-0.00077	0.001885	0.682895	-0.025116	0.001843	3.13e-42	-0.037084	0.001924	9.18e-83	0.012542	0.001896	3.81e-11	-0.002701	0.001876	0.149944	-0.0067	0.002051	0.001093	-0.005269	0.001988	0.008047	-0.008235	0.001834	7.25e-06	-0.002802	0.001916	0.143629	-0.00599795
rs34557412	A	G	0.993222	-0.092	0.011501	1.31e-15	-0.041374	0.011556	0.000346	-0.041223	0.011873	0.00052	0.090885	0.01173	9.77e-15	0.106292	0.011297	5.34e-21	-0.010084	0.012244	0.410175	-0.020418	0.011641	0.07943	0.124797	0.01154	3.19e-27	0.057458	0.011849	1.26e-06	0.155819	0.011702	2.07e-40	0.23807	0.011565	4.29e-94	0.073507	0.012437	3.51e-09	0.027729	0.012035	0.021249	0.162342	0.011443	1.21e-45	0.089209	0.011555	1.22e-14	-0.0931026
rs7218708	G	A	0.517505	-0.017986	0.001853	2.96e-22	0.013527	0.001843	2.26e-13	0.010468	0.001931	6.08e-08	0.047539	0.001927	2.99e-134	0.047017	0.00182	4.63e-147	0.01008	0.002002	4.86e-07	-0.003505	0.001884	0.06287	0.004804	0.001843	0.009173	0.004688	0.001924	0.01483	0.001401	0.001895	0.459797	-0.000213	0.001876	0.909561	-0.001868	0.002052	0.362575	0.002839	0.001988	0.153221	0.015367	0.001835	5.74e-17	-0.02428	0.001917	1e-36	0.0319965
rs8067342	T	C	0.314293	-0.000664	0.00201	0.741167	0.005686	0.002004	0.004561	0.003265	0.002007	0.103668	0.008823	0.00207	2.05e-05	0.005897	0.001975	0.002834	0.007013	0.002151	0.00112	-0.02318	0.002044	8.99e-30	0.002438	0.002002	0.223211	0.003809	0.002084	0.067605	0.002454	0.002053	0.231994	-0.007795	0.002031	0.000125	-0.01012	0.002203	4.41e-06	-0.003586	0.002134	0.092814	-0.008228	0.001993	3.68e-05	0.009726	0.002057	2.3e-06	-0.0393959
rs2320588	A	G	0.792724	0.028306	0.002295	6.38e-35	-0.020402	0.002285	4.64e-19	-0.001682	0.002288	0.462275	-0.072284	0.002379	9.59e-203	-0.053367	0.002254	7.8e-124	-0.053584	0.002471	3.31e-104	0.081366	0.002333	2.57e-266	-0.013689	0.002283	2.08e-09	-0.01169	0.002382	9.34e-07	-0.011221	0.002346	1.76e-06	-0.00505	0.002322	0.029626	-0.010158	0.002531	6.04e-05	-0.007464	0.002453	0.002354	0.008332	0.002272	0.000248	-0.011403	0.002365	1.45e-06	-0.00180162
rs144299400	T	G	0.183954	-0.006684	0.002495	0.007411	0.002729	0.002534	0.281492	-0.000521	0.002528	0.83677	0.014473	0.00258	2.08e-08	0.01028	0.002449	2.72e-05	0.009645	0.002695	0.000347	-0.053854	0.002524	6.09e-101	0.000238	0.002519	0.924568	-0.001929	0.002563	0.451609	0.005224	0.002536	0.039397	0.001118	0.002509	0.655905	0.002167	0.002727	0.426758	-0.004912	0.002633	0.062138	0.001069	0.002506	0.66981	0.000161	0.002548	0.949484	0.0259991
rs9911144	C	T	0.220733	0.001355	0.00223	0.543447	-0.00123	0.002227	0.580668	-1.6e-05	0.002225	0.994286	-0.002752	0.002318	0.235132	-0.001942	0.00219	0.375335	-0.004317	0.002408	0.072987	0.004901	0.002269	0.03078	-0.001307	0.002218	0.555627	0.002455	0.002315	0.288811	-0.002741	0.002281	0.229418	-0.023122	0.002258	1.38e-24	0.003771	0.002468	0.126501	0.004865	0.002391	0.041934	0.001206	0.002208	0.584885	0.0006	0.002305	0.794445	0.0380965
rs7503168	G	A	0.173972	-0.006246	0.002433	0.010269	-0.000858	0.002428	0.723737	-0.000176	0.002426	0.942018	0.009473	0.002535	0.000188	0.012234	0.002389	3.09e-07	-0.002045	0.002632	0.43724	-0.024236	0.002472	1.17e-22	0.006498	0.002418	0.007225	0.004545	0.002525	0.071896	0.003527	0.002489	0.156436	0.0034	0.002463	0.167523	0.005093	0.002698	0.059075	0.004437	0.002615	0.089773	0.064845	0.002405	4.29e-160	-0.060128	0.002517	4.6e-126	-0.0147014
rs865483	C	A	0.6433	-0.012937	0.00193	2.12e-11	-0.012147	0.001926	2.95e-10	-0.013343	0.001925	4.37e-12	0.002479	0.002004	0.216066	0.001483	0.001895	0.433971	0.00282	0.002082	0.175391	-0.000111	0.001962	0.954861	-0.016903	0.001919	1.36e-18	-0.007823	0.002003	9.47e-05	-0.020145	0.001973	1.96e-24	-0.025796	0.001953	8.84e-40	-0.001334	0.002133	0.531733	-0.005886	0.002067	0.004423	-0.01882	0.001911	7.36e-23	0.000943	0.001992	0.635887	-0.0155977
rs12449707	T	G	0.247525	0.001971	0.002187	0.367363	0.00114	0.002183	0.601427	0.003924	0.002182	0.072132	0.000294	0.002262	0.896607	0.004722	0.002147	0.027911	-0.006683	0.00235	0.004469	0.013451	0.002225	1.53e-09	0.019557	0.002175	2.6e-19	0.019167	0.00227	3.21e-17	0.006206	0.002236	0.005537	0.015842	0.002213	8.58e-13	0.009784	0.002409	4.93e-05	0.01052	0.002335	6.71e-06	0.010395	0.002166	1.62e-06	0.002457	0.00225	0.274818	0.0642979
rs137922381	G	A	0.220725	-0.017744	0.00231	1.64e-14	-0.00788	0.002345	0.000782	-0.010604	0.002342	6.04e-06	0.017709	0.002426	3e-13	0.015608	0.002272	6.66e-12	0.007943	0.002535	0.001733	0.002079	0.002341	0.374515	-0.002293	0.002337	0.326542	-0.000414	0.002386	0.862108	-0.002074	0.002357	0.378755	0.001426	0.002331	0.54089	-0.005269	0.002564	0.039905	-0.004984	0.002476	0.044141	-0.014995	0.002322	1.09e-10	-0.008672	0.002395	0.000295	0.00879859
rs950608	A	G	0.251853	-0.010558	0.00214	8.26e-07	-0.00218	0.002135	0.307358	-0.002972	0.002137	0.164239	0.013745	0.002236	8.13e-10	0.013974	0.002106	3.38e-11	0.003356	0.002323	0.148517	-0.002373	0.002181	0.276614	0.000268	0.002133	0.900102	-0.000482	0.002231	0.828808	0.004107	0.002194	0.061262	-0.008829	0.002172	4.87e-05	0.006926	0.002381	0.003636	-0.004138	0.002307	0.072869	0.01084	0.002122	3.3e-07	-0.003553	0.002224	0.110053	0.0778958
rs80093687	T	C	0.049172	-0.007071	0.004288	0.099158	0.000557	0.004283	0.896477	-0.004678	0.004287	0.27518	0.011441	0.004458	0.010295	0.007195	0.00422	0.088212	0.010479	0.004632	0.023714	0.020716	0.004374	2.21e-06	-0.038546	0.004279	2.21e-19	-0.033394	0.004468	8.1e-14	-0.010454	0.004394	0.017383	-0.033549	0.00435	1.29e-14	-0.016635	0.004752	0.000467	-0.045038	0.004604	1.43e-22	-0.051631	0.004246	5.52e-34	-0.054758	0.004423	3.61e-35	0.00390238
rs34097845	T	C	0.056123	-0.011436	0.004182	0.006264	0.015966	0.004187	0.000138	0.009545	0.004193	0.022833	0.035079	0.004306	3.96e-16	0.031896	0.004114	9.38e-15	0.019742	0.004478	1.05e-05	-0.029457	0.004262	5e-12	0.01546	0.004184	0.000221	0.035038	0.004352	8.67e-16	-0.00483	0.004285	0.259589	-0.100554	0.00424	2.99e-124	0.043291	0.004593	4.58e-21	-0.020712	0.004445	3.21e-06	-0.006651	0.004162	0.110093	-0.00079	0.00428	0.85359	-0.099003
rs2665405	A	G	0.547988	0.013547	0.00185	2.53e-13	0.020487	0.001846	1.42e-28	0.020613	0.001848	7.14e-29	0.006078	0.001928	0.001627	0.008372	0.001821	4.33e-06	5.5e-05	0.002002	0.978148	-0.02184	0.001885	5.21e-31	0.035373	0.001844	5.63e-82	0.02951	0.001927	6.74e-53	0.02203	0.001896	3.56e-31	0.038394	0.001876	5.37e-93	0.024078	0.002052	9.08e-32	0.007707	0.001989	0.000107	0.015076	0.001835	2.18e-16	0.000256	0.001917	0.893604	-0.0851985
rs149394327	C	G	0.030434	0.011654	0.005405	0.031076	0.004744	0.005422	0.381626	0.011547	0.00541	0.032826	-0.009447	0.005656	0.094871	0.000733	0.00532	0.890379	-0.023608	0.005877	5.95e-05	0.025532	0.005498	3.47e-06	0.029066	0.005401	7.55e-08	0.024848	0.005611	9.61e-06	0.014725	0.005534	0.007812	0.012447	0.00548	0.023149	0.011248	0.005999	0.060813	0.021535	0.005815	0.000214	0.1013	0.005375	3.5e-79	0.014552	0.00561	0.00951	-0.0353992
rs62086903	C	T	0.234185	-0.002096	0.002219	0.344759	0.003871	0.002223	0.081683	0.004692	0.002221	0.034707	0.010105	0.002308	1.22e-05	0.011136	0.002184	3.47e-07	0.001883	0.002399	0.432576	0.000739	0.002262	0.743818	0.003858	0.002217	0.081849	-0.003111	0.002307	0.177575	0.011432	0.002275	5.11e-07	-0.002977	0.002251	0.186068	0.002241	0.002457	0.361897	0.030422	0.00238	2.27e-37	-0.007213	0.002206	0.001085	0.004702	0.002296	0.040599	-0.0228959
rs312722	C	G	0.753064	-0.000687	0.002135	0.74749	0.004261	0.002135	0.045953	0.002691	0.002132	0.206953	0.005728	0.00223	0.010224	0.00383	0.002101	0.068388	0.003075	0.002315	0.184135	-0.002108	0.002173	0.331816	0.000586	0.002128	0.78313	0.003827	0.00222	0.084734	-0.000786	0.002187	0.719202	-0.002426	0.002165	0.262479	0.005427	0.002372	0.022144	-0.023683	0.002299	7.34e-25	-0.003847	0.002118	0.069323	-0.002059	0.002215	0.352666	-0.0413013
rs9901287	A	G	0.59591	-0.009794	0.00193	3.96e-07	-0.00108	0.001877	0.565169	-0.00196	0.001878	0.296625	0.013363	0.00196	9.64e-12	0.013965	0.001848	4.39e-14	0.002412	0.002036	0.236097	0.019124	0.001914	1.73e-23	0.005561	0.001872	0.002981	0.006867	0.001957	0.000453	0.000628	0.001925	0.744309	0.00529	0.001905	0.00551	0.001741	0.002087	0.404121	0.004152	0.002022	0.040046	0.00641	0.001863	0.000583	0.000876	0.001949	0.653341	-0.00040008
rs2084312	T	C	0.800188	-0.005126	0.002378	0.031104	-0.009568	0.002317	3.67e-05	-0.005471	0.002318	0.018275	-0.007131	0.002411	0.003117	-0.000867	0.002281	0.703921	-0.012898	0.002506	2.69e-07	0.015754	0.00236	2.57e-11	0.028894	0.002311	7.67e-36	0.020248	0.002414	5.28e-17	0.023837	0.002375	1.15e-23	0.037684	0.002351	8.97e-58	0.013697	0.002568	9.78e-08	0.002907	0.002488	0.242518	0.021712	0.002298	3.73e-21	-0.004031	0.002397	0.092661	-0.017197
rs2247856	A	G	0.45808	-0.007756	0.001923	5.57e-05	0.002063	0.001898	0.276897	0.000734	0.001899	0.699175	0.014882	0.001932	1.39e-14	0.014746	0.001868	3.11e-15	0.00548	0.002007	0.006355	-0.008739	0.001935	6.37e-06	-0.01668	0.001893	1.33e-18	-0.009967	0.00197	4.31e-07	-0.021848	0.001939	2.12e-29	-0.004878	0.001919	0.011026	-0.00654	0.002057	0.001482	-0.006098	0.001992	0.002212	0.001746	0.001886	0.354578	-0.007284	0.00192	0.00015	0.0111971
rs2748427	G	A	0.219489	0.038575	0.002348	1.39e-60	0.019086	0.002348	4.56e-16	0.015823	0.002352	1.78e-11	-0.03413	0.002338	3.28e-48	-0.042371	0.002309	3.91e-75	0.008899	0.002432	0.000254	0.036487	0.002395	2.23e-52	-0.005127	0.002344	0.028743	-0.002183	0.002424	0.367798	-0.005697	0.002388	0.017079	-0.006865	0.002361	0.003657	-0.004286	0.002487	0.084789	-0.001591	0.002408	0.508825	-0.014462	0.002336	6.16e-10	-0.009335	0.002323	5.91e-05	-0.0353961
rs2361710	C	T	0.472513	-0.003971	0.001903	0.036964	0.004305	0.001852	0.020119	-0.002702	0.001852	0.144638	0.01323	0.001933	7.89e-12	0.002474	0.001824	0.174783	0.022133	0.002008	3.17e-28	0.002898	0.001886	0.124465	-0.003827	0.001847	0.038238	-0.000832	0.001926	0.665833	-0.003698	0.001894	0.050922	-0.009393	0.001875	5.57e-07	-0.002016	0.002051	0.325644	-0.000726	0.001988	0.714863	-0.011719	0.001838	1.87e-10	-0.002267	0.001921	0.237934	0.0306035
rs9674881	T	C	0.485936	0.005583	0.002155	0.009595	-0.000865	0.002172	0.69048	0.003858	0.002173	0.075868	-0.009063	0.002141	2.32e-05	-0.003494	0.002118	0.099105	-0.013274	0.002233	2.86e-09	0.00319	0.00219	0.14529	0.018617	0.002165	8.41e-18	0.009889	0.002206	7.5e-06	0.005889	0.002183	0.006997	0.06335	0.002158	2.16e-189	0.009608	0.002262	2.2e-05	0.018047	0.002187	1.65e-16	0.006038	0.002156	0.005111	0.006653	0.002119	0.0017	-0.0185001
rs8088001	G	T	0.072729	-0.0029	0.003585	0.418611	0.001198	0.003578	0.737865	-0.000669	0.003584	0.851843	0.008422	0.003761	0.025155	0.007121	0.00353	0.043669	0.00376	0.0039	0.334999	-0.028142	0.003652	1.37e-14	-0.001517	0.003573	0.67114	0.002586	0.00373	0.488144	-0.007298	0.003669	0.046728	-0.018612	0.003634	3.09e-07	-0.003388	0.003992	0.396059	0.014852	0.003869	0.000125	-0.005897	0.00356	0.097651	-0.010155	0.003754	0.006849	-0.0318959
rs8088781	T	C	0.154351	-0.015079	0.002559	3.89e-09	-0.004031	0.002584	0.118855	-0.003304	0.002589	0.201981	0.01828	0.002662	6.8e-12	0.020909	0.002518	1.06e-16	0.002356	0.002764	0.394	0.00066	0.002607	0.800063	-0.000512	0.002582	0.842734	-0.004426	0.002663	0.096483	0.006863	0.002622	0.008879	0.004565	0.002596	0.078723	-4.1e-05	0.00283	0.9883	0.000544	0.002743	0.842669	-0.012016	0.002571	3e-06	0.002031	0.002656	0.44454	0.00590255
rs681869	T	C	0.705754	0.002813	0.00203	0.16569	-0.003345	0.002026	0.098766	0.000442	0.00203	0.82771	-0.008035	0.002117	0.000149	-0.003556	0.001998	0.075071	-0.011242	0.002197	3.16e-07	0.017643	0.002067	1.49e-17	-0.001221	0.002024	0.54626	-0.003858	0.002114	0.067994	0.007291	0.002081	0.000462	-0.001258	0.002061	0.541591	-0.002703	0.00225	0.229677	-0.003094	0.002183	0.156262	0.002988	0.002015	0.138192	-0.00647	0.002111	0.002184	0.0205964
rs583306	T	C	0.739514	-4.9e-05	0.002103	0.981219	0.000766	0.002099	0.715336	-0.001405	0.002103	0.504167	0.000497	0.002195	0.820755	-0.00227	0.00207	0.2729	0.007171	0.002277	0.001645	-0.003548	0.00214	0.097416	0.008058	0.002097	0.000122	0.009793	0.002189	7.82e-06	0.002542	0.002155	0.238209	0.005745	0.002134	0.007128	0.005291	0.002331	0.023221	0.000509	0.002261	0.821948	0.021737	0.002089	2.52e-25	-0.047792	0.002188	1.14e-105	9.9995e-05
rs11082304	T	G	0.50618	-0.004909	0.001873	0.00881	-0.0029	0.001867	0.120426	-0.002405	0.00187	0.198304	0.002455	0.00193	0.203388	0.00477	0.001841	0.009584	-0.00351	0.002003	0.079652	0.002933	0.001906	0.123899	-0.014158	0.001866	3.37e-14	-0.01081	0.001943	2.73e-08	-0.010591	0.001915	3.27e-08	-0.014981	0.001896	2.88e-15	-0.004351	0.002052	0.03403	0.00016	0.001989	0.935897	-0.05171	0.001857	1.61e-170	0.04399	0.001924	1.22e-115	-0.0139975
rs8098454	T	C	0.086804	-0.007157	0.003287	0.029454	-0.006187	0.003278	0.059125	-0.002092	0.003281	0.523816	0.005891	0.003424	0.085319	0.012366	0.003228	0.000129	-0.010946	0.003553	0.002073	0.004239	0.00334	0.204441	-0.003821	0.003274	0.243191	-0.004556	0.003408	0.181196	-0.000796	0.003361	0.812702	-0.001804	0.003327	0.587705	-0.000364	0.003635	0.920252	-0.002678	0.003525	0.447373	0.023816	0.00326	2.89e-13	-0.003068	0.003416	0.369029	0.0335992
rs600619	G	A	0.292657	-0.011058	0.002051	7.15e-08	0.000237	0.002044	0.907813	-0.002168	0.002046	0.289259	0.017218	0.002127	5.94e-16	0.016571	0.002015	2.07e-16	0.007639	0.002206	0.000538	-0.012301	0.002087	3.87e-09	0.007884	0.002041	0.000114	0.008838	0.002128	3.33e-05	-0.002174	0.002098	0.300094	0.011411	0.002077	4.03e-08	0.013343	0.002261	3.69e-09	0.001592	0.002192	0.467734	0.006226	0.002033	0.002204	0.000953	0.002121	0.653218	0.0316042
rs28791905	A	G	0.214722	0.006286	0.00225	0.005223	-0.004451	0.002246	0.047552	-0.002693	0.002245	0.230299	-0.017157	0.002354	3.23e-13	-0.015812	0.002216	9.99e-13	-0.007129	0.00244	0.003495	-0.001884	0.002294	0.411354	0.002578	0.002243	0.250399	0.003247	0.002344	0.16602	0.001876	0.002309	0.416575	-0.001093	0.002287	0.632656	-0.001017	0.002502	0.684501	-0.002362	0.002428	0.330542	0.005245	0.002234	0.018915	4.2e-05	0.002349	0.985687	-0.0236986
rs12454829	A	C	0.128446	0.021786	0.002772	4.08e-15	0.006311	0.002764	0.02242	0.009944	0.00276	0.000316	-0.025014	0.002887	4.77e-18	-0.021812	0.002724	1.22e-15	-0.009716	0.002995	0.001183	0.001384	0.002822	0.623761	0.02525	0.002759	5.95e-20	0.031026	0.00288	4.97e-27	-0.003016	0.00284	0.288211	0.018965	0.002812	1.59e-11	0.000708	0.003071	0.817801	-0.001669	0.002978	0.575205	0.033793	0.002749	1.08e-34	0.040543	0.002883	7.11e-45	-0.00130085
rs4586544	A	G	0.128122	0.022331	0.002776	9.14e-16	0.006876	0.002768	0.012997	0.010402	0.002764	0.000169	-0.024831	0.00289	8.95e-18	-0.021962	0.002727	8.42e-16	-0.009309	0.002999	0.001917	0.001419	0.002822	0.615	0.024562	0.002763	6.51e-19	0.030341	0.002874	5.06e-26	-0.003087	0.002834	0.27605	0.01853	0.002807	4.19e-11	0.000629	0.003064	0.837327	-0.001471	0.002971	0.620487	0.032642	0.002753	2.17e-32	0.040289	0.002885	2.85e-44	0.00840458
rs6507681	T	C	0.744992	0.034971	0.002135	2.94e-60	-0.013313	0.002127	4e-10	-0.006166	0.002124	0.003713	-0.07365	0.002219	1.62e-241	-0.071079	0.002097	1.04e-251	-0.022523	0.002302	1.41e-22	0.092947	0.00217	0	-0.016727	0.002124	3.58e-15	-0.015301	0.002215	5.09e-12	-0.005901	0.002184	0.006898	-0.017114	0.002162	2.58e-15	-0.002709	0.002357	0.250498	-0.007044	0.002287	0.002076	-0.008839	0.002115	2.96e-05	0.017394	0.002211	3.85e-15	-0.0166986
rs2337106	G	C	0.518328	-0.015703	0.001873	5.44e-17	-0.019717	0.001866	4.64e-26	-0.019543	0.001864	1.13e-25	-0.002599	0.00194	0.180409	-0.001537	0.001841	0.40368	-0.000899	0.002013	0.655036	0.005526	0.001905	0.003744	-0.003297	0.001864	0.076886	-0.004407	0.001943	0.023365	0.001484	0.001916	0.438399	-0.001395	0.001897	0.461977	5.5e-05	0.002063	0.978711	-0.001289	0.002	0.519264	0.002536	0.001856	0.171832	-0.005196	0.001935	0.007259	-0.00420116
rs8084255	T	C	0.375196	0.005243	0.001915	0.006202	0.002612	0.001908	0.171014	0.003732	0.001905	0.050152	-0.005678	0.001997	0.004478	-0.004599	0.001881	0.014527	-0.003325	0.002071	0.108401	-0.000922	0.001946	0.635569	0.019947	0.001905	1.26e-25	0.021251	0.001987	1.18e-26	0.008808	0.001959	7.04e-06	0.016359	0.00194	3.58e-17	0.007648	0.002122	0.000315	0.002297	0.002058	0.264376	0.003423	0.001897	0.071194	0.004942	0.001991	0.013071	0.00159872
rs2610528	G	C	0.356218	0.010289	0.002003	2.84e-07	-0.000974	0.00203	0.631602	0.000769	0.002029	0.704874	-0.018078	0.002097	7.05e-18	-0.017808	0.001966	1.43e-19	-0.006382	0.002188	0.00355	-0.008353	0.002026	3.79e-05	0.015199	0.002023	6.11e-14	0.01591	0.002062	1.25e-14	0.004098	0.002041	0.044699	0.007355	0.002019	0.000271	0.007328	0.002213	0.000934	0.000873	0.002139	0.6831	0.007348	0.002012	0.000262	-0.003249	0.002078	0.117954	0.0222967
rs12454835	T	C	0.185162	-0.00026	0.002382	0.913053	0.001897	0.002374	0.424324	0.000779	0.002378	0.743325	0.002118	0.00248	0.393011	-0.000696	0.00234	0.766189	0.001969	0.002574	0.444398	-0.002695	0.002424	0.266048	-0.00062	0.002372	0.793872	-0.001751	0.002475	0.479177	-0.001174	0.00244	0.630545	0.001557	0.002415	0.519033	0.00083	0.002636	0.752965	0.02074	0.002557	5.29e-16	0.001995	0.002361	0.398088	-0.000941	0.002476	0.703856	-0.0349953
rs72969820	T	C	0.11511	0.010508	0.002976	0.000418	-0.002872	0.002977	0.334666	-0.002858	0.00298	0.33766	-0.021071	0.003108	1.25e-11	-0.02329	0.002924	1.73e-15	-0.00021	0.003228	0.94806	0.004271	0.003021	0.157425	-0.015181	0.002973	3.34e-07	-0.014212	0.003089	4.28e-06	-0.006567	0.003047	0.031191	-0.015857	0.003014	1.47e-07	-0.004514	0.003301	0.171473	-0.009912	0.003199	0.001952	-0.029062	0.002959	9.85e-23	0.016753	0.003097	6.48e-08	0.00509699
rs9916942	C	G	0.170315	-0.00447	0.002477	0.071153	-0.003682	0.00247	0.136051	-0.004034	0.002474	0.102904	0.002963	0.002578	0.250254	0.002363	0.002434	0.331498	0.002004	0.002675	0.453708	-0.002948	0.002521	0.242211	-0.009606	0.002467	9.94e-05	-0.00541	0.002567	0.035128	-0.006113	0.002532	0.015775	-0.01767	0.002505	1.82e-12	0.001804	0.002733	0.509242	-0.008076	0.002651	0.002325	-0.004375	0.002455	0.074728	0.001072	0.002571	0.676752	0.00330453
rs17758695	T	C	0.028632	-0.085857	0.005706	4.04e-51	-0.01515	0.005742	0.008348	-0.029255	0.005741	3.54e-07	0.106107	0.005782	3.56e-75	0.102654	0.00561	9.65e-75	0.038954	0.006015	9.74e-11	-0.009972	0.005822	0.086761	-0.055946	0.005728	1.67e-22	-0.036835	0.005902	4.48e-10	-0.02409	0.005823	3.56e-05	-0.109272	0.005762	3.89e-80	-0.124742	0.006145	1.47e-91	-0.122123	0.005948	1.32e-93	-0.063292	0.005689	1.02e-28	-0.080001	0.005746	5.15e-44	0.0446961
rs763362	G	A	0.398554	0.002639	0.001885	0.161624	0.003847	0.001885	0.041321	0.001644	0.001884	0.382893	0.000678	0.001968	0.730579	-0.001141	0.001855	0.538405	0.003813	0.002042	0.06185	-0.001383	0.00192	0.47137	0.013679	0.001879	3.49e-13	0.015565	0.001962	2.23e-15	-0.001898	0.001933	0.325998	0.011928	0.001914	4.77e-10	0.002269	0.002092	0.278051	0.013973	0.002029	5.95e-12	0.009125	0.001871	1.09e-06	-0.075182	0.001962	2.44068429045576e-321	0.0562953
rs658974	T	C	0.06514	-0.004015	0.003791	0.289515	-0.002617	0.003779	0.488612	-0.002971	0.003779	0.431784	0.002024	0.00391	0.604776	0.001485	0.00373	0.690684	-0.000227	0.004055	0.955363	0.000439	0.003853	0.909346	-0.004168	0.003772	0.269122	-0.004626	0.003926	0.238671	-0.006027	0.003868	0.11918	0.006037	0.003829	0.114895	0.002848	0.004137	0.491188	0.000551	0.004014	0.890737	-0.032804	0.003761	2.88e-18	0.016218	0.003894	3.15e-05	-0.100097
rs72973711	T	A	0.067087	0.009307	0.00372	0.012377	-0.005193	0.003716	0.162314	-0.004537	0.003719	0.222443	-0.021175	0.003895	5.58e-08	-0.022243	0.003661	1.28e-09	-0.004231	0.004044	0.295422	0.028384	0.003786	6.86e-14	-0.031751	0.003713	1.28e-17	-0.036483	0.003879	5.53e-21	-0.012313	0.003816	0.00126	0.030979	0.003776	2.46e-16	0.002112	0.004143	0.610252	-0.0015	0.004018	0.708992	0.014964	0.003697	5.23e-05	-0.008095	0.00388	0.036976	0.104306
rs111304587	G	T	0.0845	0.007278	0.003486	0.036851	0.007357	0.00348	0.034527	0.007812	0.003486	0.025035	-0.002179	0.003471	0.530124	-0.001498	0.003428	0.662096	-0.002375	0.003604	0.509841	0.002511	0.003563	0.480871	0.011127	0.003478	0.001384	-0.000532	0.003604	0.882719	0.029049	0.003552	3.03e-16	0.007914	0.003514	0.024337	0.007343	0.00369	0.046647	0.006644	0.003577	0.063274	0.019368	0.003464	2.31e-08	-0.04367	0.00346	1.75e-36	-0.0701975
rs3746072	G	T	0.99299	0.012566	0.011822	0.28777	-0.003438	0.011969	0.773913	0.002677	0.011999	0.823415	-0.022943	0.011736	0.050595	-0.016899	0.011601	0.14519	-0.019866	0.012265	0.105277	-0.017884	0.012057	0.137975	0.277329	0.01196	6.98e-119	0.280262	0.012147	1.03e-117	0.084911	0.011947	1.23e-12	0.146955	0.011849	2.75e-35	-0.036244	0.012448	0.003609	0.16297	0.012036	9.94e-42	0.029537	0.011882	0.012942	0.00926	0.011669	0.427478	0.372499
rs144284241	C	T	0.993423	0.010049	0.012535	0.422746	-0.007934	0.012569	0.527919	-0.001263	0.012598	0.920117	-0.022019	0.012461	0.077229	-0.014197	0.012305	0.248569	-0.022647	0.013007	0.08165	-0.025857	0.012796	0.043329	0.292838	0.012555	2.87e-120	0.300053	0.012915	2.44e-119	0.08995	0.012694	1.43e-12	0.153029	0.012589	5.86e-34	-0.045889	0.013249	0.000536	0.160688	0.01281	4.66e-36	0.036105	0.012472	0.003804	0.017755	0.012385	0.151667	0.273306
rs732716	G	A	0.292171	0.021084	0.002077	3.49e-24	-0.022714	0.002074	6.86e-28	-0.021588	0.002077	2.8e-25	-0.065465	0.002105	2.92e-212	-0.072667	0.002038	2.24e-278	-0.004839	0.002191	0.027217	0.032764	0.002115	4.36e-54	-0.006991	0.00207	0.000737	-0.005098	0.002152	0.017837	-0.008558	0.002114	5.2e-05	-0.011505	0.002094	3.99e-08	0.00667	0.002242	0.002942	0.003527	0.002171	0.104232	0.000711	0.002064	0.730412	-0.008252	0.002102	8.76e-05	-0.026603
rs145430844	A	C	0.027418	-0.03777	0.005949	2.24e-10	0.014741	0.005944	0.013163	0.00425	0.005953	0.475262	0.082803	0.005912	1.6e-44	0.077444	0.005839	4.11e-40	0.029754	0.006153	1.35e-06	-0.026674	0.00606	1.09e-05	0.010977	0.005935	0.064381	0.010806	0.006137	0.078309	-0.00315	0.006031	0.60146	0.005814	0.005968	0.329926	0.00609	0.006285	0.332579	-0.002686	0.006086	0.659016	-0.003217	0.005926	0.587217	-0.003701	0.005904	0.530733	-0.0943986
rs5498	G	A	0.426002	-0.00021	0.001952	0.914444	-0.004	0.001945	0.039799	-0.003626	0.001949	0.062807	-0.005434	0.001942	0.005144	-0.004924	0.001916	0.010201	-0.001456	0.00202	0.471006	-0.001179	0.001993	0.554274	-0.023313	0.001943	3.98e-33	-0.007776	0.00202	0.000119	-0.043577	0.001983	6.05e-107	-0.009802	0.001964	6.11e-07	-0.007054	0.00207	0.000659	0.000869	0.002004	0.664792	0.006252	0.001938	0.001263	0.002304	0.001942	0.235381	-0.00610135
rs8110787	T	C	0.389075	-0.049853	0.001903	3.66e-151	-0.000317	0.001898	0.867421	-0.011695	0.001898	7.39e-10	0.078463	0.001966	0	0.071203	0.001867	3.66999866781211e-318	0.033035	0.002045	1.19e-58	-0.013484	0.001936	3.42e-12	0.003086	0.001894	0.103361	-0.000438	0.001977	0.824602	0.011978	0.001942	7.09e-10	-0.005996	0.001924	0.00184	0.003796	0.002095	0.07002	-0.004999	0.002029	0.013774	0.011651	0.001887	6.86e-10	-0.002849	0.001965	0.147112	-0.0453949
rs8110814	A	G	0.537543	0.012446	0.001855	2e-11	0.008075	0.001849	1.28e-05	0.006704	0.001852	0.000297	-0.008394	0.001929	1.37e-05	-0.010672	0.001819	4.55e-09	0.000371	0.002007	0.853196	-0.00055	0.001885	0.770593	0.003394	0.001845	0.065826	0.002077	0.001923	0.280203	0.002222	0.001889	0.239314	-0.000917	0.001872	0.624159	0.003777	0.00205	0.065417	0.004447	0.001986	0.025165	-0.001637	0.001837	0.372958	0.005001	0.001928	0.009494	0.00449986
rs7259119	C	T	0.646814	-0.013849	0.002037	1.1e-11	-0.015129	0.00203	9.56e-14	-0.018587	0.002034	6.65e-20	0.000818	0.002021	0.685585	-0.00357	0.002	0.074268	0.00874	0.002102	3.24e-05	-0.007298	0.002082	0.000458	-0.002018	0.002028	0.319527	-0.004465	0.002108	0.034203	0.001487	0.002069	0.472386	-0.002078	0.002049	0.310556	0.000566	0.002155	0.792656	0.002733	0.002087	0.190387	0.00267	0.002022	0.186698	-0.004728	0.002021	0.019356	-0.00909848
rs78744187	T	C	0.082044	0.096285	0.003542	1.11e-162	0.034659	0.003538	1.26e-22	0.04176	0.003546	5.64e-32	-0.102368	0.003521	9.01e-186	-0.105392	0.003477	9.4e-202	-0.018658	0.003666	3.66e-07	-0.001323	0.00362	0.714906	-0.014962	0.003535	2.34e-05	-0.009597	0.003666	0.008869	-0.012219	0.0036	0.000692	-0.003712	0.003564	0.297595	-0.130213	0.003757	3.74e-263	-0.005845	0.003637	0.108038	-0.030914	0.003525	1.9e-18	-0.002716	0.003524	0.440839	0.00909848
rs34158728	A	G	0.0284	0.003964	0.005607	0.479616	0.010444	0.005611	0.062678	0.01111	0.005617	0.047969	0.013395	0.005777	0.020424	0.016129	0.0055	0.003375	-0.002016	0.00601	0.737283	0.003867	0.005718	0.498897	0.020283	0.005591	0.000288	0.015629	0.005836	0.007423	-0.002696	0.005732	0.638163	0.038533	0.005677	1.18e-11	0.094813	0.006172	3.24e-53	0.03771	0.005973	2.82e-10	0.009756	0.005571	0.079906	0.005803	0.00579	0.316196	0.0203025
rs412884	C	T	0.671857	0.00476	0.001963	0.015317	0.005428	0.001952	0.005451	0.005212	0.001958	0.007782	-0.00061	0.002042	0.765212	-0.000544	0.001925	0.777552	0.000353	0.002124	0.868114	8.9e-05	0.001996	0.96424	0.006598	0.001953	0.000733	0.001468	0.00204	0.47174	0.001445	0.002005	0.470913	0.004352	0.001986	0.028447	-0.013232	0.002177	1.24e-09	0.057634	0.002109	2.22e-164	0.000213	0.001946	0.91295	0.001528	0.002043	0.454417	-0.0127978
rs7253094	C	G	0.671128	0.003838	0.002138	0.07267	0.005857	0.002129	0.005955	0.005242	0.002135	0.014088	0.001387	0.002124	0.513755	0.00085	0.002099	0.685524	0.002038	0.002223	0.359181	-0.000325	0.002184	0.881531	0.006203	0.002124	0.003513	0.001314	0.002208	0.551731	0.000865	0.002165	0.689537	0.003399	0.002141	0.112403	-0.015638	0.002267	5.51e-12	0.056389	0.002191	4.72e-146	-4.2e-05	0.002118	0.984085	0.000867	0.002117	0.682089	-0.0112025
rs184088518	T	G	0.02251	-0.096486	0.00652	1.65e-49	-0.110859	0.006504	4.28e-65	-0.113867	0.006517	2.68e-68	-0.007541	0.006557	0.250068	-0.009539	0.006398	0.135929	0.003719	0.006815	0.585302	0.01824	0.006644	0.006063	-0.012714	0.0065	0.050471	-0.013776	0.006745	0.041148	-0.006616	0.006628	0.318171	-0.00192	0.006564	0.769902	0.005918	0.006977	0.396314	0.010136	0.006761	0.133783	0.007434	0.006487	0.25174	0.007671	0.006552	0.241665	0.142601
rs35493131	G	A	0.070549	0.012428	0.003719	0.000836	0.009149	0.003698	0.013376	0.008505	0.003708	0.021836	-0.009056	0.003839	0.018351	-0.0095	0.003647	0.009209	0.003128	0.003992	0.433379	0.00764	0.003778	0.04318	0.032324	0.003699	2.48e-18	0.023524	0.003859	1.12e-09	0.01612	0.003792	2.16e-05	0.040913	0.003758	1.41e-27	0.01372	0.004089	0.000797	0.025181	0.003961	2.11e-10	0.016603	0.003685	6.71e-06	0.007309	0.003835	0.056676	0.0135007
rs4760	G	A	0.15297	0.002383	0.002599	0.359117	0.007657	0.002594	0.003169	0.001162	0.002601	0.655134	0.005752	0.002658	0.030466	-0.003612	0.00255	0.156528	0.016866	0.002768	1.14e-09	-0.015805	0.002646	2.4e-09	-0.070234	0.002594	2.21e-161	-0.075213	0.002693	1.42e-171	-0.020056	0.002648	3.79e-14	-0.010411	0.002623	7.28e-05	-0.019462	0.002831	6.45e-12	-0.005636	0.00274	0.03974	-0.013881	0.002584	7.97e-08	-0.014203	0.002657	9.2e-08	-0.0389995
rs11667509	C	G	0.381372	0.019182	0.001944	6.04e-23	0.021428	0.001937	2e-28	0.022281	0.001943	2.08e-30	-0.000872	0.00202	0.666052	0.001412	0.001906	0.458992	-0.004287	0.002104	0.041656	0.000517	0.001974	0.793549	0.00733	0.001938	0.000157	0.008062	0.002017	6.48e-05	0.001994	0.001984	0.315056	-0.00218	0.001966	0.267421	0.000978	0.002152	0.649445	0.000387	0.002082	0.852579	-0.040834	0.001931	3.39e-99	0.067539	0.002019	2.89e-245	0.0435957
rs12459419	T	C	0.322053	-0.003795	0.001973	0.054372	-0.002228	0.001962	0.256096	-0.005248	0.001969	0.007721	0.003471	0.002052	0.09073	-0.002086	0.001935	0.28095	0.012204	0.002134	1.1e-08	-0.013492	0.002007	1.84e-11	-0.027106	0.001964	2.79e-43	-0.019244	0.002053	7.37e-21	-0.024063	0.002015	7.76e-33	-0.019263	0.001996	5.28e-22	-0.016693	0.002188	2.44e-14	-0.017274	0.002118	3.67e-16	-0.025088	0.001959	1.72e-37	0.003675	0.002052	0.07328	-0.0306963
rs2864915	A	T	0.603668	-0.001327	0.001887	0.482109	0.000191	0.001877	0.918896	-0.001009	0.001884	0.592175	0.002816	0.001962	0.151231	6.8e-05	0.001851	0.970793	0.004333	0.002042	0.033821	-0.00595	0.00192	0.001949	-0.002757	0.001879	0.142265	-0.000239	0.001965	0.903319	0.002019	0.001928	0.295161	-0.019619	0.00191	1.03e-24	0.002317	0.002092	0.268086	-0.009853	0.002026	1.18e-06	-0.00735	0.001874	8.89e-05	-0.000818	0.001962	0.676843	0.025502
rs3810115	A	C	0.477127	0.001673	0.001859	0.367949	-0.003434	0.001848	0.063169	-0.002793	0.001855	0.132284	-0.006427	0.001936	0.000906	-0.006661	0.001823	0.00026	-0.004349	0.002014	0.03086	0.001387	0.001888	0.46237	0.007286	0.00185	8.3e-05	0.003566	0.001934	0.065193	0.006097	0.001898	0.001325	0.012971	0.001881	5.49e-12	0.00418	0.002065	0.042935	0.011019	0.001998	3.56e-08	0.00986	0.001845	9.34e-08	0.00668	0.001934	0.000558	-0.0635044
rs4632248	T	G	0.211289	0.001866	0.002294	0.415996	0.000856	0.002286	0.708201	0.000659	0.002295	0.774056	-0.002913	0.002379	0.220811	-0.001566	0.002249	0.486322	-0.001512	0.002478	0.541753	0.001478	0.002326	0.525289	-0.000926	0.002288	0.685577	0.00524	0.002384	0.027995	0.004491	0.002342	0.055117	-0.065178	0.00232	1.34e-173	-0.007085	0.002537	0.005244	0.001564	0.002452	0.523413	0.000707	0.00228	0.756513	-0.002017	0.002373	0.395356	-0.0377953
rs34187696	A	C	0.283525	0.006895	0.002082	0.000931	0.003467	0.002079	0.095367	0.005444	0.002085	0.009036	-0.004134	0.00213	0.052342	-0.002608	0.002042	0.201528	-0.005467	0.002219	0.013759	0.000484	0.002117	0.819077	0.006592	0.002078	0.001521	0.002214	0.00216	0.305185	0.007524	0.002121	0.000391	0.018113	0.002101	6.95e-18	0.002545	0.00227	0.262052	0.003619	0.002197	0.099508	-0.002163	0.002073	0.296795	0.008988	0.002128	2.44e-05	0.0305971
rs4814776	A	C	0.329705	0.004778	0.001979	0.015775	0.003881	0.001973	0.049207	0.00018	0.001975	0.92723	-0.001732	0.002063	0.401073	-0.009815	0.001942	4.4e-07	0.016096	0.002143	6.13e-14	-0.012739	0.00201	2.43e-10	-0.012915	0.001971	5.81e-11	0.002558	0.002138	0.231509	-0.035969	0.002019	5.79e-71	-0.011084	0.001998	2.95e-08	-0.014794	0.002188	1.43e-11	-0.001449	0.002122	0.494854	-0.034286	0.00196	1.93e-68	-0.071363	0.002054	2.08e-264	-0.0366951
rs4815606	A	T	0.564098	-0.011206	0.001899	3.75e-09	0.00245	0.001894	0.19581	0.002082	0.001896	0.272178	0.020694	0.001945	2.11e-26	0.023518	0.001865	2.03e-36	-0.000217	0.00202	0.914516	-0.002428	0.001934	0.209282	-0.009612	0.001892	3.84e-07	-0.011115	0.002021	3.92e-08	-0.000263	0.00194	0.892076	-0.00315	0.001919	0.100624	0.002727	0.002069	0.187406	-0.002273	0.002007	0.257403	-0.000449	0.001884	0.811478	0.000939	0.00194	0.628194	-0.0113036
rs4815915	A	G	0.636738	0.002044	0.001935	0.290905	0.001843	0.001929	0.339528	0.001683	0.001931	0.383587	-0.001052	0.002016	0.601673	-0.000297	0.0019	0.875898	-0.000614	0.002094	0.769353	0.000513	0.001968	0.794135	-0.010211	0.001927	1.19e-07	-0.006457	0.002095	0.002061	-0.010332	0.001979	1.82e-07	-0.006482	0.001958	0.000938	-0.007152	0.002144	0.000855	-0.006089	0.002079	0.003415	-0.015488	0.001918	7.18e-16	0.00862	0.002008	1.79e-05	0.0350003
rs34952318	A	G	0.050349	0.02664	0.00438	1.22e-09	0.035365	0.004384	7.58e-16	0.031656	0.004388	5.62e-13	0.006866	0.004555	0.131692	0.001226	0.004298	0.775516	0.009124	0.004736	0.054057	-0.005051	0.00446	0.257376	-0.033097	0.004378	4.24e-14	-0.020116	0.00456	1.04e-05	-0.034653	0.004482	1.11e-14	-0.024724	0.004434	2.52e-08	-0.016526	0.004848	0.000657	-0.013896	0.004695	0.003089	-0.035	0.004355	9.66e-16	-0.001165	0.004539	0.797415	-0.112698
rs6034539	A	G	0.130263	-0.002818	0.002744	0.304416	-0.001202	0.002732	0.660068	-0.002245	0.002735	0.411905	0.002643	0.002863	0.355803	0.001419	0.002693	0.598301	0.004748	0.00297	0.109904	-0.011033	0.002795	7.97e-05	-0.001815	0.002729	0.505982	-0.001449	0.002863	0.612933	-0.000457	0.002811	0.870713	-0.004662	0.002782	0.093741	-0.004427	0.003048	0.146329	0.001511	0.002958	0.609476	0.003783	0.002715	0.163527	-0.022986	0.002855	8.6e-16	-0.0486022
rs6080761	A	G	0.419098	-0.002009	0.001895	0.289023	0.001924	0.001888	0.308144	0.001516	0.001891	0.422759	0.005595	0.001957	0.004269	0.006287	0.00186	0.000727	0.000887	0.002033	0.662649	-0.008115	0.001927	2.57e-05	0.009104	0.001886	1.42e-06	0.00454	0.001966	0.020974	0.008248	0.001931	1.97e-05	0.007598	0.001911	7.07e-05	-0.006205	0.002077	0.002815	0.01848	0.002014	4.75e-20	0.013282	0.001878	1.61e-12	-0.001038	0.001952	0.594879	-0.0689964
rs45473509	G	A	0.006292	0.094876	0.013733	5.09e-12	0.031406	0.013735	0.022237	0.039742	0.013763	0.003895	-0.104182	0.014029	1.17e-13	-0.107869	0.013474	1.24e-15	-0.017246	0.014622	0.238204	0.031237	0.013974	0.025418	0.002191	0.013738	0.873278	0.003383	0.014253	0.812399	-0.007021	0.013997	0.61596	-0.015669	0.013862	0.25831	-0.037594	0.014928	0.011812	0.007116	0.014496	0.623514	0.033926	0.013679	0.013155	-0.030808	0.013989	0.027663	-0.116502
rs6112307	T	C	0.356043	0.004794	0.001931	0.013034	0.00293	0.001924	0.12771	0.005165	0.001926	0.007328	-0.004087	0.002012	0.042199	-0.002684	0.001895	0.15668	-0.005898	0.002088	0.004751	-0.0004	0.001963	0.838406	0.003699	0.001921	0.05422	0.004641	0.002011	0.02107	-0.003079	0.001975	0.118986	0.000869	0.001954	0.656612	-0.000416	0.002139	0.845673	0.001621	0.002076	0.434794	-0.012587	0.001913	4.88e-11	0.025721	0.002006	1.32e-37	-0.011597
rs62217931	A	G	0.052052	-0.026538	0.004171	2.06e-10	-5.6e-05	0.004158	0.9892	-0.005452	0.004163	0.190254	0.044757	0.00434	6.64e-25	0.04014	0.004095	1.17e-22	0.016708	0.004504	0.000209	-0.030073	0.004234	1.27e-12	-0.007299	0.004155	0.078972	-0.008559	0.004328	0.04801	-0.006665	0.004258	0.117503	0.003905	0.004213	0.354003	0.005368	0.004608	0.244041	0.01136	0.00447	0.011062	0.000528	0.004135	0.898451	0.006327	0.004319	0.142969	-0.0515986
rs186357284	C	T	0.018831	-8e-05	0.008445	0.99241	0.001594	0.008575	0.852473	0.004331	0.008568	0.613292	-0.000387	0.008382	0.963142	0.004085	0.00829	0.622169	-0.00265	0.008748	0.761926	-0.000862	0.008591	0.920036	-0.007359	0.008546	0.389176	0.00146	0.008638	0.8658	-0.013378	0.008536	0.117041	0.024555	0.008436	0.003617	-0.011684	0.008852	0.186831	-0.081054	0.008555	2.85e-21	0.133363	0.008502	2.08e-55	-0.006686	0.008299	0.420464	0.1692
rs80054178	C	T	0.021748	-0.008369	0.006442	0.193906	-0.009757	0.006458	0.130814	-0.003356	0.006465	0.603714	-0.001408	0.006559	0.830001	0.007795	0.006324	0.21772	-0.007453	0.006824	0.274693	-0.003502	0.006549	0.592874	-0.011968	0.00645	0.063544	-0.002042	0.00666	0.759144	-0.01549	0.006561	0.018246	0.020205	0.006488	0.001852	-0.019873	0.006965	0.004341	-0.081789	0.006746	8.57e-34	0.12727	0.006415	1.54e-87	-0.005289	0.00651	0.416518	-0.132203
rs12480732	T	C	0.257356	-0.016672	0.002175	1.86e-14	-0.004323	0.002168	0.046164	-0.005527	0.002171	0.010905	0.018539	0.002219	6.87e-17	0.019453	0.002135	8.57e-20	0.005514	0.002306	0.016807	-0.007196	0.002213	0.001152	0.001292	0.002166	0.550948	-0.006765	0.00225	0.002654	0.002544	0.002212	0.250225	0.054282	0.002188	8.58e-136	0.001863	0.002355	0.428886	0.002308	0.002282	0.311981	0.010265	0.002157	1.98e-06	-0.001283	0.002209	0.561466	-0.0207028
rs7267759	T	G	0.100311	-0.01504	0.003083	1.09e-06	-0.015344	0.003072	5.99e-07	-0.012585	0.003073	4.26e-05	0.002624	0.003218	0.41483	0.009351	0.003027	0.002013	-0.009673	0.00334	0.003788	0.002881	0.003134	0.358029	-0.001897	0.003068	0.536471	0.005389	0.003207	0.09293	-0.022555	0.003154	8.94e-13	0.0044	0.003121	0.158618	0.006266	0.00342	0.066967	0.012081	0.003318	0.000273	0.013714	0.003052	7.11e-06	-0.012043	0.003204	0.000172	0.00119928
rs2425157	C	T	0.144677	-0.009014	0.002795	0.001267	-0.008903	0.002834	0.00169	-0.008897	0.002831	0.001683	0.002911	0.002914	0.317676	0.003359	0.002741	0.220396	-0.000445	0.003042	0.883752	-0.003163	0.002824	0.262609	-0.000273	0.002826	0.923027	0.00346	0.002881	0.229791	-0.011804	0.002845	3.37e-05	-0.00012	0.002812	0.965926	-0.004557	0.003078	0.138665	0.005566	0.002974	0.06126	0.014065	0.002808	5.6e-07	-0.023389	0.002882	5.11e-16	0.0307995
rs1780706	T	C	0.844929	0.009704	0.002553	0.000145	0.00227	0.002547	0.372694	0.004505	0.002549	0.077103	-0.012695	0.002654	1.75e-06	-0.01077	0.002506	1.75e-05	-0.008155	0.002756	0.003095	0.035134	0.002601	1.54e-41	0.002884	0.002544	0.256886	0.004283	0.002657	0.106963	-0.006664	0.002613	0.010781	-0.000491	0.002585	0.849374	0.004489	0.002823	0.111889	0.004694	0.002739	0.086525	0.001179	0.002532	0.641606	-0.004874	0.002649	0.065743	0.0346043
rs13040437	G	A	0.144301	-0.002671	0.002653	0.313907	-0.001499	0.002649	0.571444	-0.002459	0.002651	0.353739	0.001189	0.002748	0.665319	0.000258	0.002604	0.921202	0.000362	0.002854	0.89902	-0.002639	0.002702	0.328794	0.017878	0.002646	1.46e-11	0.01509	0.002759	4.6e-08	0.013317	0.002713	9.37e-07	0.014948	0.002685	2.65e-08	0.004201	0.002923	0.150661	0.006761	0.002836	0.017151	0.012018	0.002634	5.15e-06	-0.003365	0.002741	0.219616	0.0367988
rs6029234	C	G	0.624488	-0.000361	0.001914	0.850349	-0.003888	0.001907	0.041452	-0.000964	0.001909	0.613437	-0.002777	0.001994	0.163792	-0.000544	0.001878	0.772299	-0.007827	0.00207	0.000158	0.013841	0.001946	1.18e-12	0.024169	0.001905	7.57e-37	0.016905	0.001992	2.26e-17	0.019684	0.001958	9.78e-24	0.020414	0.001938	6.43e-26	0.012547	0.002122	3.46e-09	0.012324	0.002058	2.2e-09	0.013555	0.001896	9.2e-13	-0.006903	0.001989	0.000523	-0.0437952
rs6016505	T	C	0.547258	0.013887	0.001858	8.06e-14	0.014733	0.001852	1.89e-15	0.010281	0.001854	2.99e-08	-0.001379	0.001932	0.475355	-0.008732	0.001824	1.71e-06	0.012577	0.002005	3.69e-10	-0.00442	0.00189	0.019394	-5.3e-05	0.00185	0.976946	-0.000525	0.001933	0.785791	0.003713	0.0019	0.050696	0.001635	0.00188	0.384413	0.00046	0.002054	0.822762	-0.008922	0.001993	7.69e-06	0.008774	0.001842	1.94e-06	-0.005165	0.001926	0.007354	-0.0553964
rs112180569	C	G	0.185438	-0.022964	0.002385	6.52e-22	-0.006162	0.002378	0.009583	-0.006443	0.002378	0.006759	0.027535	0.00247	7.85e-29	0.03116	0.002342	2.32e-40	-0.00209	0.002564	0.414975	0.018992	0.002427	5.32e-15	0.003773	0.002375	0.112062	0.004946	0.00248	0.046085	-0.002469	0.002438	0.311061	0.004002	0.002411	0.096984	-0.004815	0.002626	0.066776	0.005217	0.002547	0.040588	-0.006711	0.002365	0.004554	-0.001538	0.002462	0.532161	-0.0534957
rs17726337	C	G	0.036637	0.011206	0.005081	0.027451	0.002271	0.005082	0.655003	0.005929	0.005086	0.243688	-0.016602	0.005212	0.001453	-0.013447	0.004988	0.00703	-0.011808	0.00542	0.029389	0.008466	0.005158	0.100766	0.010464	0.005078	0.039354	0.004144	0.005259	0.430747	0.005489	0.005178	0.289031	0.016163	0.005118	0.001596	0.007358	0.005529	0.183201	0.026022	0.005358	1.21e-06	0.034844	0.005045	5.14e-12	-0.086596	0.005167	5.31e-63	0.0343048
rs34417222	T	C	0.308535	0.01368	0.002006	9.56e-12	0.001629	0.002	0.415281	0.002532	0.002	0.205472	-0.020413	0.002087	1.46e-22	-0.020974	0.00197	1.9e-26	-0.002341	0.002167	0.279928	0.001745	0.002041	0.392681	-0.001259	0.001998	0.528674	-0.000851	0.002087	0.683522	-0.004906	0.002052	0.01684	0.000581	0.00203	0.774658	-0.002971	0.002219	0.180666	0.008369	0.002153	0.000102	0.002186	0.001989	0.271706	-0.002499	0.002081	0.229826	-0.0536012
rs17196752	T	C	0.190074	0.009412	0.002379	7.67e-05	0.006632	0.002371	0.005162	0.006891	0.002372	0.003677	-0.004339	0.002475	0.079573	-0.00387	0.002335	0.097438	-0.00075	0.002569	0.770213	-0.000164	0.002422	0.945935	-0.005789	0.002369	0.014545	-0.003035	0.002476	0.220214	0.010408	0.002434	1.92e-05	-0.072454	0.002408	8.1e-199	-0.004944	0.002635	0.060621	0.004175	0.002556	0.102367	-0.007878	0.002357	0.000837	0.005309	0.002469	0.031571	-0.079303
rs151305716	C	T	0.984516	0.07906	0.007914	1.8e-23	0.015207	0.007936	0.055348	0.015543	0.007961	0.050904	-0.101479	0.008099	5.58e-36	-0.110977	0.007765	2.73e-46	-0.006225	0.00843	0.460266	0.027731	0.008028	0.000555	0.003551	0.007927	0.654172	0.011184	0.008175	0.171271	-0.02008	0.008048	0.012611	0.007979	0.007959	0.316088	-0.000584	0.008587	0.945712	-0.016936	0.00832	0.041819	0.001378	0.007889	0.861361	-0.001686	0.008041	0.833947	-0.0101978
rs6022858	T	C	0.234798	-0.020227	0.002195	3.3e-20	-0.010201	0.002187	3.15e-06	-0.009223	0.002197	2.72e-05	0.016955	0.002289	1.34e-13	0.02044	0.002154	2.5e-21	-0.003015	0.002376	0.204376	-0.022786	0.002234	2.13e-24	-0.000735	0.002185	0.736462	-0.00258	0.002284	0.258714	0.003552	0.002247	0.113984	0.002704	0.002224	0.224094	0.002581	0.002436	0.289432	0.009161	0.002363	0.000107	0.002518	0.002175	0.247052	-0.003786	0.002284	0.09746	-0.0677972
rs737092	C	T	0.490002	-0.032069	0.0019	7.14e-64	0.013115	0.001894	4.6e-12	0.014486	0.0019	2.58e-14	0.068264	0.001935	1.21e-272	0.080215	0.001866	0	-0.005901	0.00201	0.003331	-0.025524	0.001937	1.31e-39	-0.001579	0.001893	0.404194	-0.004987	0.001971	0.011416	0.009509	0.001939	9.53e-07	-0.003402	0.001917	0.07599	-0.003323	0.002058	0.106374	-0.007562	0.001996	0.000153	-0.012675	0.001885	1.84e-11	0.000879	0.00193	0.648618	0.0303974
rs55905547	G	A	0.182716	-0.010752	0.002401	7.62e-06	-0.012276	0.002394	2.98e-07	-0.013233	0.002404	3.78e-08	0.000752	0.002495	0.762995	-0.000296	0.002357	0.900051	0.001603	0.00259	0.536063	0.006302	0.002445	0.009987	-0.00182	0.002391	0.446544	0.002446	0.002497	0.327172	-0.004789	0.002456	0.051265	-0.009004	0.002431	0.000214	-0.002492	0.002655	0.347781	-0.003951	0.002575	0.124847	0.046923	0.002377	1.02e-86	-0.073268	0.002484	4.39e-191	-0.038201
rs6011229	G	A	0.158072	0.003268	0.002672	0.221391	0.003628	0.002664	0.173288	0.00336	0.002668	0.207865	-0.003469	0.002661	0.192271	-0.002272	0.002625	0.386736	-0.001002	0.002764	0.717046	-0.00044	0.002734	0.872044	0.00242	0.002663	0.363431	0.003822	0.002768	0.167267	-0.002676	0.002723	0.325792	-0.001232	0.002692	0.647284	-0.001621	0.002834	0.567302	-0.001675	0.002748	0.54203	0.007905	0.002653	0.002896	-0.027052	0.002654	2.33e-24	0.0628972
rs1997595	C	A	0.341362	-0.023863	0.001964	6.28e-34	-0.030639	0.001956	3.11e-55	-0.031343	0.00205	9.54e-53	-0.004962	0.002049	0.01545	-0.004915	0.001931	0.010921	-0.000387	0.002124	0.855371	-0.000906	0.001999	0.650535	-0.002065	0.001956	0.291043	-0.001592	0.002043	0.435772	-0.004025	0.002011	0.045313	0.002403	0.001992	0.227571	-0.00303	0.002176	0.163862	0.001817	0.00211	0.389215	-0.000563	0.001948	0.772402	0.007421	0.002049	0.000295	0.037297
rs2257906	C	T	0.343877	-0.012531	0.001954	1.49e-10	-0.010738	0.001946	3.54e-08	-0.012424	0.002039	1.14e-09	0.004162	0.002038	0.04114	0.004052	0.001921	0.034928	0.001086	0.002113	0.60746	-0.001742	0.001987	0.380563	-0.000265	0.001947	0.891896	0.000436	0.002033	0.830187	-0.003252	0.002001	0.104088	0.000664	0.001982	0.737783	-0.006997	0.002165	0.001238	0.004978	0.002099	0.017724	-0.001687	0.001938	0.383997	-0.005566	0.002039	0.006345	0.0138048
rs1153293	C	T	0.619768	0.008981	0.001917	2.83e-06	0.01193	0.001909	4.27e-10	0.010823	0.001907	1.41e-08	0.002812	0.001999	0.159448	0.001921	0.001884	0.307887	0.001707	0.002073	0.410287	-0.01071	0.001949	3.99e-08	0.003198	0.001908	0.093677	0.005984	0.001992	0.00267	-0.002958	0.001956	0.13052	-0.002915	0.001938	0.132621	0.002666	0.002117	0.207836	0.003514	0.002053	0.086897	-0.001204	0.001901	0.526559	0.001043	0.001998	0.601746	0.0698003
rs56117721	A	T	0.0714	-0.014563	0.003611	5.56e-05	0.00365	0.003598	0.310418	0.000526	0.003594	0.883713	0.024137	0.003755	1.33e-10	0.026857	0.003549	4e-14	0.004212	0.003895	0.279463	0.013943	0.003681	0.000153	-0.014835	0.003598	3.77e-05	-0.005728	0.003768	0.128504	0.000935	0.003699	0.800472	-0.025298	0.003665	5.31e-12	0.001001	0.003994	0.802181	-0.104406	0.003874	6.64e-160	-0.046674	0.003584	9.79e-39	0.002553	0.003762	0.497286	0.0231011
rs12185822	A	G	0.21194	0.001405	0.002297	0.540683	-0.000746	0.002291	0.744817	-0.00212	0.002298	0.35626	-0.003876	0.002353	0.099552	-0.005721	0.002258	0.011325	0.003689	0.002442	0.130772	0.001567	0.00234	0.503112	0.007345	0.002291	0.001355	0.006973	0.002383	0.003438	0.003447	0.002347	0.141832	0.006939	0.002324	0.002841	0.002259	0.0025	0.366212	-0.002657	0.002423	0.272981	0.017786	0.002283	7.02e-15	-0.006325	0.002354	0.007216	0.017496
rs2847224	A	C	0.430779	0.004116	0.001975	0.037117	0.002979	0.001968	0.130158	0.003717	0.001971	0.05934	-0.002496	0.001968	0.20467	-0.001957	0.001943	0.313809	-0.001162	0.00204	0.568911	-0.001424	0.002018	0.48045	0.003874	0.001969	0.04908	0.00289	0.002044	0.157417	0.001217	0.002011	0.545084	0.000178	0.001991	0.928924	0.005758	0.002091	0.005913	0.024926	0.002027	1.05e-34	-0.003241	0.001964	0.098799	0.004294	0.001968	0.029125	-0.00940408
[truncated: 33 more rows]
[truncated: 5 more columns]

## Sheet: ST4
Supplementary Table 4. Association phenotypes of 910 SNPs.
snp	rsid	hg19_coordinates	hg38_coordinates	a1	a2	trait	efo	study	pmid	ancestry	year	beta	se	p	direction	n	n_cases	n_controls	n_studies	unit	dataset
[truncated: 4,015 more rows]

## Sheet: ST5
Supplementary Table 5. Characteristics of genetic instruments for blood cell traits in CD with 894 SNPs.
[truncated: 895 more rows]
[truncated: 2 more columns]

[truncated: 24 more sheets: ST6, ST7, ST8, ST9, ST10, ST11, ST12, ST13, ST14, ST15, ST16, ST17, ST18, ST19, ST20, ST21, ST22, ST23, ST24, ST25 …]
